# Supplementary material for: Non-territorial GPS-tagged golden eagles Aquila chrysaetos at two Scottish wind farms: Avoidance influenced by preferred habitat distribution, wind speed and blade motion status
Source: PLoS One. 2021 Aug 5;16(8):e0254159. doi: 10.1371/journal.pone.0254159 (PMC8341499; doi:10.1371/journal.pone.0254159)
Supplement: S1 File — (TXT) [file pone.0254159.s001.txt]

ID	TagGET	windfarm	fromhub	T_ID	TurbGET	recdate	postop
119988	9	Stronelairg	899.693047897	S44	6	2014-07-25	before
119988	5	Stronelairg	260.44683888	S46	6	2014-07-26	before
119988	5	Stronelairg	389.86482466	S50	7	2014-07-26	before
119988	9	Stronelairg	565.632515751	S66	8	2014-07-26	before
119988	5	Stronelairg	171.927547089	S50	7	2014-07-26	before
119988	5	Stronelairg	408.930380863	S52	5	2014-07-26	before
119988	9	Stronelairg	461.258712266	S44	6	2014-07-27	before
119988	8	Stronelairg	355.368768578	S43	7	2014-07-27	before
119988	5	Stronelairg	222.424043948	S42	5	2014-07-28	before
119988	4	Stronelairg	158.109486742	S39	6	2014-07-28	before
119988	5	Stronelairg	444.867560444	S32	5	2014-07-28	before
119988	6	Stronelairg	198.296865701	S39	6	2014-07-29	before
119988	5	Stronelairg	285.290099134	S41	7	2014-07-29	before
119988	7	Stronelairg	483.434073441	S43	7	2014-07-29	before
119988	9	Stronelairg	660.659844324	S16	6	2014-07-29	before
119988	7	Stronelairg	285.990934634	S27	5	2014-07-29	before
119988	7	Stronelairg	349.465598628	S14	7	2014-07-30	before
119988	7	Stronelairg	347.244350286	S14	7	2014-07-30	before
119988	5	Stronelairg	612.553927121	S6	5	2014-07-30	before
119988	7	Stronelairg	743.810982569	S53	5	2014-07-30	before
119988	9	Stronelairg	284.748008022	S59	9	2014-07-30	before
119988	8	Stronelairg	675.81825704	S48	5	2014-07-31	before
119988	5	Stronelairg	266.660185822	S61	5	2014-08-01	before
119988	4	Stronelairg	279.651276722	S54	6	2014-08-01	before
119988	4	Stronelairg	121.450927704	S57	6	2014-08-01	before
119988	5	Stronelairg	512.222717312	S46	6	2014-08-02	before
119988	8	Stronelairg	514.434365713	S44	6	2014-08-02	before
119988	10	Stronelairg	523.611966168	S22	5	2014-08-02	before
119988	10	Stronelairg	508.819551942	S22	5	2014-08-02	before
119988	10	Stronelairg	469.027553401	S59	9	2015-04-04	before
119988	10	Stronelairg	652.070267601	S59	9	2015-04-05	before
119988	10	Stronelairg	655.420196431	S59	9	2015-04-05	before
119988	4	Stronelairg	148.004243295	S57	6	2015-04-20	before
119988	5	Stronelairg	228.956138795	S62	5	2015-04-23	before
119988	8	Dunmaglass	702.115707291	D33	7	2015-06-06	before
119988	8	Dunmaglass	727.741126259	D33	7	2015-06-06	before
119988	5	Dunmaglass	1015.9379006	D33	7	2015-06-06	before
119988	9	Dunmaglass	418.80733856	D33	7	2015-07-26	before
119988	5	Dunmaglass	831.182964328	D28	8	2015-07-26	before
119988	8	Dunmaglass	880.302388441	D13	7	2016-02-05	before
129005	6	Stronelairg	400.345135856	S47	6	2014-05-24	before
129005	8	Stronelairg	897.71514122	S62	5	2014-05-27	before
129005	7	Stronelairg	573.28630661	S60	4	2014-05-27	before
129005	8	Stronelairg	295.668242759	S38	5	2014-05-28	before
129005	5	Stronelairg	405.635077157	S48	5	2014-05-29	before
129005	5	Stronelairg	208.275924798	S37	5	2014-05-29	before
129005	5	Stronelairg	199.031674129	S37	5	2014-05-29	before
129005	5	Stronelairg	261.805251257	S47	6	2014-05-29	before
129005	6	Stronelairg	328.6611377	S37	5	2014-05-30	before
129005	7	Stronelairg	416.430391661	S50	7	2014-05-30	before
129005	9	Stronelairg	447.077869346	S66	8	2014-06-06	before
129005	10	Stronelairg	703.358156177	S51	5	2014-06-07	before
129005	5	Stronelairg	297.071981314	S36	5	2014-06-07	before
129005	8	Stronelairg	319.424618928	S38	5	2014-06-07	before
129005	6	Stronelairg	391.101549425	S47	6	2014-06-08	before
129005	7	Stronelairg	213.214604086	S63	7	2014-06-08	before
129005	5	Stronelairg	317.869647188	S38	5	2014-06-08	before
129005	6	Stronelairg	233.371669186	S59	9	2014-06-08	before
129005	4	Stronelairg	594.920381357	S60	4	2014-06-08	before
129005	6	Stronelairg	377.22790333	S56	4	2014-06-08	before
129005	5	Stronelairg	313.159067717	S53	5	2014-06-09	before
129005	7	Stronelairg	440.02220374	S54	6	2014-06-09	before
129005	5	Stronelairg	139.699859186	S37	5	2014-06-09	before
129005	4	Stronelairg	347.380624615	S49	4	2014-06-09	before
129005	10	Stronelairg	152.038510309	S66	8	2014-06-09	before
129005	10	Stronelairg	624.372323933	S66	8	2014-06-09	before
129005	10	Stronelairg	889.486579141	S51	5	2014-06-10	before
129005	5	Stronelairg	146.321348257	S48	5	2014-06-11	before
129005	7	Stronelairg	773.862007248	S59	9	2014-06-11	before
129005	9	Stronelairg	406.908401549	S59	9	2014-06-11	before
129005	10	Stronelairg	312.079061902	S59	9	2014-07-13	before
129005	7	Stronelairg	152.873042379	S65	7	2014-07-17	before
129005	7	Stronelairg	312.215431973	S65	7	2014-07-18	before
129005	7	Stronelairg	169.481606821	S65	7	2014-07-18	before
129005	7	Stronelairg	152.873042379	S65	7	2014-07-18	before
129005	10	Stronelairg	565.009903517	S44	6	2014-07-18	before
129005	5	Stronelairg	186.87980396	S46	6	2014-07-18	before
129005	7	Stronelairg	249.754588134	S65	7	2014-07-18	before
129005	9	Stronelairg	916.029369773	S44	6	2014-07-19	before
129005	9	Stronelairg	916.029369773	S44	6	2014-07-19	before
129005	7	Stronelairg	839.972228503	S65	7	2014-07-19	before
129005	7	Stronelairg	144.257294741	S65	7	2014-07-19	before
129005	7	Stronelairg	158.056033963	S65	7	2014-07-19	before
129005	7	Stronelairg	283.335793389	S65	7	2014-07-19	before
129005	7	Stronelairg	749.788953313	S65	7	2014-07-20	before
129005	8	Stronelairg	590.591461076	S45	5	2014-07-20	before
129005	6	Stronelairg	318.215561971	S43	7	2014-07-20	before
129005	7	Stronelairg	209.387277933	S43	7	2014-07-20	before
129005	4	Stronelairg	161.373898536	S54	6	2014-07-20	before
129005	10	Stronelairg	809.381155052	S31	9	2014-08-17	before
129005	8	Stronelairg	153.013271632	S64	8	2014-08-18	before
129005	7	Stronelairg	240.28957362	S65	7	2014-08-18	before
129005	7	Stronelairg	898.982423445	S65	7	2014-08-18	before
129005	8	Stronelairg	922.104184428	S65	7	2014-08-18	before
129005	9	Stronelairg	146.789178444	S66	8	2014-08-19	before
129005	8	Stronelairg	947.192123883	S53	5	2014-08-20	before
129005	8	Stronelairg	897.501225611	S53	5	2014-08-20	before
129005	5	Stronelairg	399.36829329	S53	5	2014-08-20	before
129005	10	Stronelairg	818.51640105	S51	5	2014-08-20	before
129005	7	Stronelairg	654.472896248	S8	8	2014-08-27	before
129005	10	Stronelairg	519.233137978	S44	6	2014-09-13	before
129005	8	Stronelairg	367.972773881	S43	7	2014-09-13	before
129005	8	Stronelairg	338.030687349	S43	7	2014-09-13	before
129005	5	Stronelairg	311.711698737	S33	5	2014-09-14	before
129005	5	Stronelairg	198.740360109	S50	7	2014-09-14	before
129005	10	Stronelairg	520.255757513	S31	9	2014-09-15	before
129005	7	Stronelairg	306.174335294	S10	10	2014-09-15	before
129005	8	Stronelairg	613.246020854	S45	5	2014-09-17	before
129005	6	Stronelairg	112.996943695	S21	7	2014-10-13	before
129005	9	Stronelairg	376.456925398	S59	9	2014-12-31	before
129005	7	Stronelairg	224.792349489	S51	5	2015-01-17	before
129005	7	Stronelairg	207.688655469	S29	8	2015-02-08	before
129005	7	Stronelairg	335.299563721	S15	7	2015-02-13	before
129005	5	Stronelairg	190.30226687	S52	5	2015-03-15	before
129005	5	Stronelairg	590.577365905	S65	7	2015-04-05	before
129005	9	Stronelairg	313.044805597	S29	8	2015-04-06	before
129005	9	Stronelairg	826.512178206	S16	6	2015-04-06	before
129005	6	Stronelairg	479.354651887	S56	4	2015-04-07	before
129005	7	Stronelairg	516.064454981	S56	4	2015-04-07	before
129005	4	Stronelairg	338.168280111	S56	4	2015-04-07	before
129005	6	Stronelairg	434.382350088	S56	4	2015-04-08	before
129005	8	Stronelairg	370.46342418	S53	5	2015-04-08	before
129005	5	Stronelairg	983.176885934	S51	5	2015-05-06	before
129005	7	Stronelairg	404.782675415	S42	5	2015-05-08	before
129005	7	Stronelairg	151.339130131	S58	7	2015-05-12	before
129005	7	Stronelairg	537.840438646	S31	9	2015-05-13	before
129005	9	Stronelairg	628.966735477	S59	9	2015-05-17	before
129005	4	Stronelairg	208.924477538	S60	4	2015-05-17	before
129005	9	Stronelairg	859.748699269	S51	5	2015-05-21	before
129005	10	Stronelairg	494.415593742	S42	5	2015-05-23	before
129005	7	Stronelairg	393.670900597	S3	6	2015-05-24	before
129005	9	Stronelairg	437.419745235	S42	5	2015-05-26	before
129005	10	Stronelairg	541.753722549	S22	5	2015-05-26	before
129005	10	Stronelairg	517.420936918	S22	5	2015-05-26	before
129005	5	Stronelairg	968.802241996	S16	6	2015-06-29	before
129005	9	Stronelairg	732.677168814	S16	6	2015-06-30	before
129005	9	Stronelairg	583.507997124	S16	6	2015-06-30	before
129005	9	Stronelairg	326.269198549	S18	5	2015-07-03	before
129005	9	Stronelairg	734.255169029	S22	5	2015-07-04	before
129005	5	Stronelairg	593.539716739	S65	7	2015-07-08	before
129005	8	Stronelairg	213.388305778	S17	5	2015-07-15	before
129005	10	Stronelairg	631.119413289	S15	7	2015-07-16	before
129005	10	Stronelairg	628.544454236	S29	8	2015-07-16	before
129005	5	Stronelairg	461.965648606	S8	8	2015-07-16	before
129005	4	Stronelairg	95.5299277703	S56	4	2015-07-25	before
129005	4	Stronelairg	750.711708857	S60	4	2015-07-30	before
129005	5	Stronelairg	197.551750153	S30	5	2015-08-04	before
129005	9	Stronelairg	488.63190162	S16	6	2015-08-05	before
129005	9	Stronelairg	337.315532841	S18	5	2015-08-17	before
129005	10	Stronelairg	507.315017779	S22	5	2015-08-18	before
129005	6	Stronelairg	196.05357922	S21	7	2015-08-18	before
129005	6	Stronelairg	122.017659723	S21	7	2015-08-19	before
129005	9	Stronelairg	472.382432158	S41	7	2015-08-31	before
129005	8	Stronelairg	262.147708499	S29	8	2015-08-31	before
129005	10	Stronelairg	668.478283439	S66	8	2015-09-02	before
129005	7	Stronelairg	599.334207406	S51	5	2015-09-04	before
129005	9	Stronelairg	306.384119678	S41	7	2015-09-05	before
129005	9	Stronelairg	581.722205101	S29	8	2015-09-08	before
129005	9	Stronelairg	664.221899603	S16	6	2015-09-08	before
129005	7	Stronelairg	208.657796011	S9	10	2015-10-02	before
129005	9	Stronelairg	160.660859275	S10	10	2015-10-02	before
129005	5	Stronelairg	781.720473472	S16	6	2015-10-02	before
129005	7	Stronelairg	232.640950981	S29	8	2015-10-03	before
129005	5	Stronelairg	533.984836181	S16	6	2015-10-03	before
129005	6	Stronelairg	504.973803202	S4	4	2015-10-03	before
129005	5	Stronelairg	145.721371844	S35	5	2015-10-03	before
129005	5	Stronelairg	272.694744926	S25	7	2015-10-04	before
129005	6	Stronelairg	268.091557953	S34	5	2015-10-04	before
129005	9	Stronelairg	160.615696916	S9	10	2015-10-05	before
129005	9	Stronelairg	220.565910404	S9	10	2015-10-06	before
129005	9	Stronelairg	269.490657922	S12	9	2015-10-06	before
129005	9	Stronelairg	165.204911262	S9	10	2015-10-06	before
129005	7	Stronelairg	378.797893069	S29	8	2015-10-07	before
129005	5	Stronelairg	734.028118184	S30	5	2015-10-07	before
129005	7	Stronelairg	209.92766157	S29	8	2015-10-07	before
129005	7	Stronelairg	209.92766157	S29	8	2015-10-07	before
129005	9	Stronelairg	650.883413954	S16	6	2015-10-08	before
129005	7	Stronelairg	880.593747325	S8	8	2015-10-08	before
129005	4	Stronelairg	188.758057573	S25	7	2015-10-08	before
129005	8	Stronelairg	329.72844769	S14	7	2015-10-18	before
129005	5	Stronelairg	266.263018584	S13	5	2015-10-18	before
129005	7	Stronelairg	327.153493792	S25	7	2015-10-18	before
129005	5	Stronelairg	262.404198784	S11	5	2015-10-18	before
129005	8	Stronelairg	283.790437449	S25	7	2015-10-19	before
129005	9	Stronelairg	323.315665033	S10	10	2015-10-19	before
129005	7	Stronelairg	201.424613918	S29	8	2015-10-20	before
129005	4	Stronelairg	821.140728426	S60	4	2015-11-25	before
129005	9	Stronelairg	209.654081627	S15	7	2015-12-29	before
129005	5	Stronelairg	518.679351994	S6	5	2016-01-05	before
129005	5	Stronelairg	618.685967941	S8	8	2016-01-06	before
129005	8	Stronelairg	684.923769024	S21	7	2016-01-09	before
129005	9	Stronelairg	673.138936517	S59	9	2016-01-11	before
129005	7	Stronelairg	205.404413533	S29	8	2016-01-12	before
129005	10	Stronelairg	712.943344996	S31	9	2016-05-14	before
129005	7	Stronelairg	988.507052733	S30	5	2016-05-14	before
129005	10	Stronelairg	522.374257329	S22	5	2016-05-15	before
129005	10	Stronelairg	576.423345103	S22	5	2016-05-15	before
129005	10	Stronelairg	516.589223621	S22	5	2016-05-15	before
129007	10	Stronelairg	522.639970632	S59	9	2016-03-01	before
129007	6	Dunmaglass	368.627680865	D35	5	2016-05-01	before
129007	9	Dunmaglass	473.437567562	D33	7	2016-05-04	before
129007	9	Dunmaglass	839.63464152	D35	5	2016-05-04	before
129007	8	Stronelairg	340.379076873	S22	5	2016-05-11	before
129007	9	Stronelairg	790.669177084	S38	5	2016-05-11	before
129007	10	Stronelairg	756.016079167	S51	5	2016-05-30	before
129007	5	Stronelairg	968.958250259	S42	5	2016-05-30	before
129007	9	Stronelairg	635.561660398	S42	5	2016-06-03	before
129007	5	Stronelairg	346.454646242	S28	6	2016-06-03	before
129007	8	Stronelairg	565.082568828	S21	7	2016-06-03	before
129007	4	Stronelairg	831.102545654	S2	5	2016-06-04	before
129007	7	Stronelairg	570.791674719	S1	6	2016-06-04	before
129007	9	Stronelairg	363.457811392	S17	5	2016-06-04	before
129007	8	Stronelairg	720.483359672	S22	5	2016-06-05	before
129007	6	Stronelairg	664.953104159	S22	5	2016-06-05	before
129007	6	Stronelairg	806.131871698	S42	5	2016-06-06	before
129007	7	Stronelairg	514.166557046	S41	7	2016-06-06	before
129007	7	Stronelairg	318.46026477	S43	7	2016-06-06	before
129007	6	Stronelairg	235.347002103	S35	5	2016-06-06	before
129007	5	Stronelairg	282.400005101	S33	5	2016-06-07	before
129007	8	Stronelairg	199.116744312	S41	7	2016-06-07	before
129007	7	Stronelairg	323.684211555	S48	5	2016-06-07	before
129007	8	Stronelairg	584.642306736	S21	7	2016-06-18	before
129007	8	Stronelairg	687.428243886	S42	5	2016-06-19	before
129007	7	Stronelairg	260.253877887	S62	5	2016-07-06	before
129007	7	Stronelairg	305.604787755	S57	6	2016-07-07	before
129007	9	Stronelairg	373.974843378	S59	9	2016-07-07	before
129007	5	Stronelairg	324.436014157	S58	7	2016-07-07	before
129007	7	Stronelairg	214.228795868	S48	5	2016-07-07	before
129007	7	Stronelairg	214.228795868	S48	5	2016-07-07	before
129007	7	Stronelairg	214.228795868	S48	5	2016-07-07	before
129007	5	Stronelairg	811.931397767	S59	9	2016-07-08	before
129007	7	Stronelairg	239.661818769	S48	5	2016-07-08	before
129007	10	Stronelairg	340.580935353	S59	9	2016-07-08	before
129007	4	Stronelairg	138.147854455	S56	4	2016-07-08	before
129007	10	Stronelairg	897.072971571	S51	5	2016-07-09	before
129007	8	Stronelairg	314.863182088	S51	5	2016-07-09	before
129007	9	Stronelairg	997.323270716	S51	5	2016-07-09	before
129007	5	Stronelairg	318.489876791	S52	5	2016-07-09	before
129007	5	Stronelairg	291.703085565	S51	5	2016-07-09	before
129007	4	Stronelairg	815.696511742	S60	4	2016-07-12	before
129007	7	Stronelairg	969.394993024	S53	5	2016-07-12	before
129007	8	Stronelairg	978.809677883	S53	5	2016-07-12	before
129007	5	Stronelairg	125.895334643	S51	5	2016-07-13	before
129007	7	Stronelairg	624.50882758	S53	5	2016-07-13	before
129007	7	Stronelairg	522.072677445	S53	5	2016-07-13	before
129007	6	Stronelairg	994.580436749	S53	5	2016-07-14	before
129007	8	Stronelairg	978.809677883	S53	5	2016-07-14	before
129007	9	Stronelairg	958.663424175	S53	5	2016-08-31	before
583	10	Stronelairg	425.445909832	S22	5	2016-03-28	before
583	10	Stronelairg	678.289836079	S29	8	2016-03-28	before
583	9	Stronelairg	631.259456288	S16	6	2016-03-31	before
583	9	Stronelairg	633.412474782	S16	6	2016-03-31	before
583	9	Stronelairg	570.160658315	S16	6	2016-03-31	before
583	10	Stronelairg	522.640697319	S16	6	2016-03-31	before
583	10	Stronelairg	520.118256227	S16	6	2016-03-31	before
583	10	Stronelairg	504.02855095	S15	7	2016-03-31	before
583	10	Stronelairg	506.537180604	S15	7	2016-03-31	before
583	10	Stronelairg	550.118508627	S15	7	2016-03-31	before
583	9	Stronelairg	345.123159629	S14	7	2016-03-31	before
583	7	Stronelairg	170.062761758	S14	7	2016-03-31	before
583	8	Stronelairg	287.492037977	S25	7	2016-03-31	before
583	4	Stronelairg	321.649938106	S24	4	2016-03-31	before
583	4	Stronelairg	327.428677861	S24	4	2016-03-31	before
583	6	Stronelairg	378.500408684	S24	4	2016-03-31	before
583	5	Stronelairg	449.287236486	S24	4	2016-03-31	before
583	5	Stronelairg	422.704757406	S23	5	2016-03-31	before
583	5	Stronelairg	163.317248255	S19	5	2016-03-31	before
583	5	Stronelairg	145.221901417	S19	5	2016-03-31	before
583	5	Stronelairg	317.734106624	S20	5	2016-03-31	before
583	5	Stronelairg	321.309280234	S20	5	2016-03-31	before
583	5	Stronelairg	436.794337664	S21	7	2016-04-01	before
583	7	Stronelairg	597.017756316	S1	6	2016-04-01	before
583	7	Stronelairg	592.761701096	S1	6	2016-04-01	before
583	7	Stronelairg	596.538179207	S1	6	2016-04-01	before
583	7	Stronelairg	585.244709643	S1	6	2016-04-01	before
583	4	Stronelairg	792.322228917	S2	5	2016-04-01	before
583	7	Dunmaglass	897.699070596	D34	5	2016-04-24	before
583	7	Dunmaglass	831.224639692	D34	5	2016-04-24	before
583	8	Dunmaglass	976.644066163	D34	5	2016-04-24	before
583	7	Dunmaglass	995.021093675	D34	5	2016-04-24	before
583	5	Dunmaglass	953.22663245	D20	7	2016-05-12	before
107140	9	Dunmaglass	739.430210378	D3	5	2013-05-11	before
107140	8	Dunmaglass	740.830282583	D21	5	2013-05-12	before
107140	7	Dunmaglass	314.441887346	D23	7	2013-05-12	before
107140	7	Dunmaglass	311.136880317	D23	7	2013-05-12	before
107140	9	Dunmaglass	684.024137715	D21	5	2013-05-12	before
107140	10	Dunmaglass	946.625518345	D13	7	2013-09-24	before
107140	10	Dunmaglass	938.042620899	D13	7	2013-09-24	before
107140	7	Stronelairg	891.351991386	S62	5	2014-08-24	before
107140	6	Stronelairg	900.431989276	S62	5	2014-08-24	before
107140	9	Stronelairg	573.323005455	S22	5	2014-09-04	before
107140	10	Stronelairg	829.326935464	S42	5	2014-09-04	before
107140	10	Stronelairg	829.326935464	S42	5	2014-09-04	before
107140	10	Stronelairg	955.248888445	S51	5	2014-09-04	before
107140	9	Stronelairg	848.234616335	S51	5	2014-09-04	before
107140	7	Stronelairg	704.55791494	S62	5	2014-09-09	before
107140	7	Stronelairg	713.527336232	S62	5	2014-09-10	before
107140	6	Stronelairg	986.174799466	S62	5	2014-09-10	before
107140	8	Stronelairg	931.541393848	S62	5	2014-09-26	before
107140	9	Stronelairg	570.257961745	S62	5	2014-09-30	before
107140	5	Stronelairg	918.079207515	S53	5	2016-05-11	before
107140	4	Stronelairg	676.551950098	S60	4	2016-05-31	before
107140	6	Stronelairg	660.261718124	S60	4	2016-06-01	before
107140	8	Stronelairg	826.593004969	S62	5	2016-06-08	before
107140	8	Stronelairg	820.382087061	S62	5	2016-06-08	before
107140	8	Stronelairg	808.384585384	S62	5	2016-06-08	before
107140	8	Stronelairg	820.284987397	S62	5	2016-06-08	before
107140	7	Stronelairg	879.616062247	S62	5	2016-06-09	before
107140	8	Stronelairg	887.887061022	S62	5	2016-06-09	before
107140	8	Stronelairg	898.149681114	S62	5	2016-06-09	before
107140	8	Stronelairg	867.968004642	S62	5	2016-06-09	before
107140	8	Stronelairg	676.594044372	S62	5	2016-06-09	before
107140	8	Stronelairg	666.355951833	S62	5	2016-06-09	before
107140	9	Stronelairg	657.910900008	S62	5	2016-06-09	before
107140	9	Stronelairg	657.910900008	S62	5	2016-06-09	before
107140	9	Stronelairg	677.29734381	S62	5	2016-06-09	before
107140	9	Stronelairg	690.770322671	S62	5	2016-06-09	before
107140	9	Stronelairg	689.625611931	S62	5	2016-06-09	before
107140	8	Stronelairg	920.211177804	S62	5	2016-06-10	before
107140	8	Stronelairg	920.765231618	S62	5	2016-06-10	before
107140	8	Stronelairg	920.765231618	S62	5	2016-06-10	before
107140	7	Stronelairg	296.64230177	S53	5	2016-06-19	before
107140	5	Stronelairg	426.806103666	S53	5	2016-06-19	before
107140	4	Stronelairg	782.476986366	S60	4	2016-07-05	before
107140	7	Stronelairg	999.030571922	S62	5	2016-07-09	before
107140	7	Stronelairg	989.886477716	S62	5	2016-07-09	before
107140	7	Stronelairg	990.502518303	S62	5	2016-07-09	before
107140	4	Stronelairg	589.722420693	S60	4	2016-07-16	before
107140	4	Stronelairg	285.014372954	S60	4	2016-07-16	before
107140	4	Stronelairg	247.803597721	S56	4	2016-07-16	before
107140	9	Stronelairg	619.126396737	S62	5	2016-08-17	before
107140	8	Stronelairg	913.81346631	S62	5	2016-08-18	before
107140	5	Stronelairg	857.500784028	S61	5	2016-08-19	before
107140	5	Stronelairg	803.710747459	S61	5	2016-08-19	before
107140	5	Stronelairg	648.354687247	S60	4	2016-08-19	before
107140	8	Stronelairg	920.211177804	S62	5	2016-08-20	before
107140	5	Stronelairg	670.663741489	S61	5	2016-08-20	before
107140	5	Stronelairg	821.527378826	S61	5	2016-08-20	before
107140	9	Stronelairg	512.032676083	S62	5	2016-08-20	before
107140	7	Stronelairg	679.032641217	S62	5	2016-08-20	before
107140	6	Stronelairg	899.976537089	S62	5	2016-08-20	before
107140	7	Stronelairg	991.295071883	S62	5	2016-08-21	before
107140	7	Stronelairg	991.295071883	S62	5	2016-08-21	before
107140	6	Stronelairg	913.126599809	S62	5	2016-08-21	before
107140	9	Stronelairg	630.054852959	S62	5	2016-08-21	before
107140	4	Stronelairg	203.738649536	S60	4	2016-08-21	before
107140	9	Stronelairg	630.863786992	S62	5	2016-08-21	before
107140	7	Stronelairg	731.171643074	S62	5	2016-08-21	before
107140	8	Stronelairg	862.791964755	S62	5	2016-08-22	before
107140	9	Stronelairg	927.439394654	S62	5	2016-08-22	before
107140	9	Stronelairg	837.045833749	S62	5	2016-08-22	before
107140	8	Stronelairg	818.674209041	S62	5	2016-08-23	before
107140	9	Stronelairg	634.521222993	S62	5	2016-08-23	before
107140	9	Stronelairg	581.517422049	S62	5	2016-08-23	before
107140	8	Stronelairg	933.8215992	S62	5	2016-09-22	before
107140	8	Stronelairg	683.320551925	S62	5	2016-09-22	before
107140	6	Stronelairg	900.431989276	S62	5	2016-09-22	before
107140	7	Stronelairg	547.979969162	S60	4	2016-09-22	before
107140	7	Stronelairg	687.72201324	S62	5	2016-09-22	before
107140	8	Stronelairg	258.003189638	S59	9	2016-09-25	before
107140	9	Stronelairg	518.165184502	S59	9	2016-09-25	before
107140	10	Stronelairg	503.300563847	S62	5	2016-09-25	before
107140	6	Stronelairg	319.28362318	S60	4	2016-09-26	before
107140	6	Stronelairg	315.597896113	S60	4	2016-09-26	before
107140	6	Stronelairg	316.418051582	S60	4	2016-09-26	before
107140	6	Stronelairg	319.781774601	S60	4	2016-09-26	before
107140	4	Stronelairg	304.269171228	S60	4	2016-09-26	before
107140	4	Stronelairg	340.176032212	S60	4	2016-09-26	before
107140	9	Stronelairg	844.796779746	S62	5	2016-09-27	before
107140	9	Stronelairg	878.543187442	S62	5	2016-09-27	before
129015	5	Stronelairg	783.092089982	S7	6	2015-03-17	before
129015	5	Stronelairg	289.53577436	S8	8	2015-03-18	before
129015	5	Stronelairg	472.847217232	S7	6	2015-03-18	before
129015	8	Stronelairg	871.890242842	S1	6	2015-03-18	before
129015	7	Stronelairg	266.89590529	S25	7	2015-03-18	before
129015	10	Stronelairg	880.799121521	S16	6	2015-03-19	before
129015	7	Stronelairg	202.068388953	S29	8	2015-03-20	before
129015	7	Stronelairg	230.69448422	S1	6	2015-03-20	before
129015	4	Stronelairg	182.028016664	S49	4	2015-03-26	before
129015	7	Stronelairg	164.538018673	S29	8	2015-04-07	before
129015	5	Stronelairg	202.368975003	S40	5	2015-04-07	before
129015	10	Stronelairg	310.809625994	S1	6	2015-04-07	before
129015	10	Stronelairg	363.53328954	S17	5	2015-04-07	before
129015	7	Stronelairg	426.815776646	S13	5	2015-04-08	before
129015	9	Stronelairg	419.364257159	S14	7	2015-04-08	before
129015	6	Stronelairg	446.81982385	S39	6	2015-04-09	before
129015	7	Stronelairg	239.479759307	S20	5	2015-04-09	before
129015	8	Stronelairg	885.97686461	S27	5	2015-04-18	before
129015	5	Stronelairg	336.148964094	S11	5	2015-04-20	before
129015	10	Stronelairg	413.511268451	S59	9	2015-05-15	before
129015	9	Stronelairg	236.590198308	S12	9	2015-09-19	before
129015	5	Stronelairg	317.326230517	S5	5	2015-09-19	before
129015	5	Stronelairg	196.526052284	S5	5	2015-09-19	before
129015	5	Stronelairg	301.930005557	S12	9	2015-09-19	before
129015	8	Stronelairg	183.380172892	S12	9	2015-09-19	before
129015	8	Stronelairg	133.005768649	S8	8	2015-09-19	before
129015	8	Stronelairg	243.117450914	S16	6	2015-09-19	before
129015	5	Stronelairg	355.093044012	S16	6	2015-09-20	before
129015	5	Stronelairg	335.779932716	S16	6	2015-09-20	before
129015	9	Stronelairg	807.308860186	S16	6	2015-09-20	before
129015	8	Stronelairg	237.372687684	S16	6	2015-09-20	before
129015	8	Stronelairg	258.137972893	S16	6	2015-09-20	before
129015	6	Stronelairg	101.883773616	S16	6	2015-09-20	before
129015	8	Stronelairg	498.666913458	S16	6	2015-09-20	before
129015	5	Stronelairg	218.128002617	S16	6	2015-09-20	before
129015	7	Stronelairg	537.19178315	S8	8	2015-09-20	before
129015	7	Stronelairg	532.780453737	S8	8	2015-09-20	before
129015	7	Stronelairg	674.525698363	S8	8	2015-09-20	before
129015	5	Stronelairg	370.670455715	S8	8	2015-09-20	before
129015	5	Stronelairg	279.228884263	S16	6	2015-09-21	before
129015	5	Stronelairg	266.143158453	S16	6	2015-09-21	before
129015	5	Stronelairg	263.200270118	S16	6	2015-09-21	before
129015	5	Stronelairg	266.143158453	S16	6	2015-09-21	before
129015	10	Stronelairg	534.400942831	S66	8	2016-03-31	before
129015	10	Stronelairg	453.255918368	S59	9	2016-03-31	before
129015	10	Stronelairg	544.488891193	S59	9	2016-03-31	before
129015	10	Stronelairg	559.843812941	S59	9	2016-03-31	before
129015	9	Stronelairg	861.620988801	S16	6	2016-04-01	before
129015	8	Stronelairg	726.528522002	S15	7	2016-04-01	before
129015	8	Stronelairg	351.460228009	S59	9	2016-04-02	before
129015	7	Stronelairg	192.197185731	S25	7	2016-04-12	before
129015	5	Stronelairg	425.607363343	S16	6	2016-05-05	before
129015	5	Stronelairg	183.77031219	S8	8	2016-05-05	before
129015	5	Stronelairg	566.078298118	S7	6	2016-05-05	before
129015	5	Stronelairg	320.288873058	S7	6	2016-05-05	before
129015	8	Stronelairg	961.39407803	S7	6	2016-05-05	before
129015	8	Stronelairg	946.857507018	S7	6	2016-05-05	before
129015	5	Stronelairg	649.688858797	S6	5	2016-05-05	before
129015	5	Stronelairg	723.002092766	S56	4	2016-05-09	before
129015	7	Stronelairg	172.608876906	S53	5	2016-05-09	before
129015	7	Stronelairg	424.879921754	S60	4	2016-05-09	before
286611	5	Dunmaglass	538.984963325	D6	5	2008-05-02	before
286611	6	Dunmaglass	540.292218565	D6	5	2008-05-02	before
286611	6	Dunmaglass	206.811906113	D7	5	2008-05-02	before
286611	8	Dunmaglass	909.460860697	D21	5	2008-05-02	before
286611	10	Dunmaglass	516.591755174	D14	7	2008-05-02	before
286611	7	Dunmaglass	643.404653577	D21	5	2008-05-02	before
286611	8	Dunmaglass	826.847123635	D21	5	2008-05-02	before
286611	6	Dunmaglass	295.227120076	D21	5	2008-05-02	before
286611	7	Dunmaglass	517.259346441	D14	7	2008-05-02	before
286611	7	Dunmaglass	907.939933186	D21	5	2008-05-02	before
286611	6	Dunmaglass	607.587451875	D21	5	2008-05-03	before
286611	7	Dunmaglass	621.465163746	D14	7	2008-05-03	before
286611	7	Dunmaglass	515.565100944	D24	5	2008-05-03	before
286611	5	Dunmaglass	233.064649974	D9	5	2008-05-03	before
286611	5	Dunmaglass	234.211722737	D9	5	2008-05-03	before
286611	5	Dunmaglass	218.395564046	D9	5	2008-05-03	before
286611	5	Dunmaglass	228.048527879	D9	5	2008-05-03	before
286611	5	Dunmaglass	220.654984976	D9	5	2008-05-03	before
286611	5	Dunmaglass	243.843183001	D9	5	2008-05-03	before
286611	7	Dunmaglass	182.218928059	D14	7	2008-05-03	before
286611	7	Dunmaglass	804.629340009	D21	5	2008-05-03	before
286611	8	Dunmaglass	857.535205991	D21	5	2008-05-03	before
286611	7	Dunmaglass	335.584565704	D21	5	2008-05-03	before
286611	5	Dunmaglass	555.813424519	D23	7	2008-05-04	before
286611	5	Dunmaglass	241.566494398	D23	7	2008-05-04	before
286611	5	Dunmaglass	154.477960685	D15	5	2008-05-04	before
286611	5	Dunmaglass	243.230568675	D9	5	2008-05-04	before
286611	5	Dunmaglass	246.755887109	D9	5	2008-05-04	before
286611	5	Dunmaglass	227.064305937	D9	5	2008-05-04	before
286611	5	Dunmaglass	242.959608198	D23	7	2008-05-04	before
286611	5	Dunmaglass	148.225014789	D23	7	2008-05-04	before
286611	5	Dunmaglass	157.717009258	D23	7	2008-05-04	before
286611	5	Dunmaglass	151.349446676	D23	7	2008-05-04	before
286611	5	Dunmaglass	141.632201154	D23	7	2008-05-04	before
286611	5	Dunmaglass	116.555769147	D23	7	2008-05-04	before
286611	10	Dunmaglass	920.065055492	D14	7	2008-05-05	before
286611	8	Dunmaglass	936.84825516	D14	7	2008-05-05	before
286611	8	Dunmaglass	945.420177432	D14	7	2008-05-05	before
57106	5	Stronelairg	259.322694484	S6	5	2011-04-30	before
57106	5	Stronelairg	260.669981071	S8	8	2011-04-30	before
57106	5	Stronelairg	391.339276195	S16	6	2011-04-30	before
57106	5	Stronelairg	388.209259411	S16	6	2011-04-30	before
57106	7	Stronelairg	724.801301471	S1	6	2011-05-01	before
57106	5	Dunmaglass	712.681376791	D4	7	2011-05-08	before
57106	7	Dunmaglass	478.831416729	D21	5	2011-05-08	before
57106	9	Dunmaglass	923.114302427	D21	5	2011-05-08	before
57106	8	Dunmaglass	535.337080274	D14	7	2011-05-08	before
57106	10	Dunmaglass	569.180512038	D14	7	2011-05-08	before
57106	8	Dunmaglass	811.322525527	D14	7	2011-05-09	before
57106	8	Dunmaglass	794.80838754	D14	7	2011-05-09	before
57106	10	Dunmaglass	582.959977682	D21	5	2011-05-09	before
57106	9	Dunmaglass	841.244987528	D21	5	2011-05-09	before
57106	9	Dunmaglass	569.756451646	D21	5	2011-05-09	before
57106	9	Dunmaglass	820.291605145	D22	5	2011-05-09	before
57106	9	Dunmaglass	584.526014899	D21	5	2011-05-09	before
57106	8	Stronelairg	567.988749561	S29	8	2011-06-24	before
57106	7	Stronelairg	151.663291393	S29	8	2011-06-24	before
57106	6	Stronelairg	161.582323112	S28	6	2011-06-24	before
57106	6	Stronelairg	159.10325937	S28	6	2011-06-24	before
57106	5	Stronelairg	275.440418077	S25	7	2011-06-24	before
57106	5	Stronelairg	267.612518198	S25	7	2011-06-24	before
57106	10	Stronelairg	469.533359431	S31	9	2011-06-24	before
57106	10	Stronelairg	516.535425286	S14	7	2011-06-24	before
57106	10	Stronelairg	455.920818322	S14	7	2011-06-24	before
57106	5	Stronelairg	301.424879167	S14	7	2011-06-25	before
57106	5	Stronelairg	298.49951052	S14	7	2011-06-25	before
57106	9	Stronelairg	453.359031806	S16	6	2011-06-25	before
57106	6	Stronelairg	900.039659349	S16	6	2011-06-25	before
57106	9	Stronelairg	581.368836375	S29	8	2011-06-25	before
57106	9	Stronelairg	568.561484894	S29	8	2011-06-25	before
57106	9	Stronelairg	563.068213444	S29	8	2011-06-25	before
57106	8	Stronelairg	205.889449862	S15	7	2011-06-25	before
57106	8	Stronelairg	204.871379348	S15	7	2011-06-25	before
57106	5	Stronelairg	310.323378229	S16	6	2011-06-25	before
57106	8	Stronelairg	171.112940132	S15	7	2011-06-25	before
57106	10	Stronelairg	521.241408478	S16	6	2011-06-25	before
57106	10	Stronelairg	932.635516936	S29	8	2011-06-25	before
57106	9	Stronelairg	267.110815944	S29	8	2011-06-25	before
57106	8	Stronelairg	616.73542114	S29	8	2011-06-25	before
57106	9	Stronelairg	602.611660029	S29	8	2011-06-25	before
57106	9	Stronelairg	711.728057747	S16	6	2011-06-26	before
57106	9	Stronelairg	730.082318361	S16	6	2011-06-26	before
57106	9	Stronelairg	741.465298389	S16	6	2011-06-26	before
57106	9	Stronelairg	735.210984401	S16	6	2011-06-26	before
57106	8	Stronelairg	197.499559478	S15	7	2011-06-26	before
57106	8	Stronelairg	190.636765395	S15	7	2011-06-26	before
57106	8	Stronelairg	184.206784503	S15	7	2011-06-26	before
57106	9	Stronelairg	458.281321255	S29	8	2011-06-26	before
57106	10	Stronelairg	237.26826045	S9	10	2011-06-26	before
57106	8	Stronelairg	265.658934565	S15	7	2011-06-26	before
57106	9	Stronelairg	191.19107016	S12	9	2011-06-26	before
57106	5	Stronelairg	174.3496542	S11	5	2011-06-26	before
57106	8	Stronelairg	252.234567652	S29	8	2011-06-26	before
57106	9	Stronelairg	329.886941105	S29	8	2011-06-26	before
57106	9	Stronelairg	329.886941105	S29	8	2011-06-26	before
57106	9	Stronelairg	326.725257536	S29	8	2011-06-26	before
57106	10	Stronelairg	515.618213409	S14	7	2011-06-26	before
57106	10	Stronelairg	529.166406018	S14	7	2011-06-27	before
57106	9	Stronelairg	564.437304067	S29	8	2011-06-27	before
57106	9	Stronelairg	561.922736775	S29	8	2011-06-27	before
57106	9	Stronelairg	595.213868453	S29	8	2011-06-27	before
57106	9	Stronelairg	588.94559055	S29	8	2011-06-27	before
57106	9	Stronelairg	583.150687137	S29	8	2011-06-27	before
57106	9	Stronelairg	583.150687137	S29	8	2011-06-27	before
57106	8	Stronelairg	223.993808361	S15	7	2011-06-27	before
57106	5	Stronelairg	307.546882576	S15	7	2011-06-27	before
57106	9	Stronelairg	271.021938338	S28	6	2011-06-27	before
57106	9	Stronelairg	569.660567448	S29	8	2011-06-27	before
57106	10	Stronelairg	577.256359456	S29	8	2011-06-27	before
57106	5	Stronelairg	268.623732807	S27	5	2011-06-27	before
57106	5	Stronelairg	127.696246143	S27	5	2011-06-27	before
57106	5	Stronelairg	266.832306096	S27	5	2011-06-27	before
57106	10	Stronelairg	460.723583586	S14	7	2011-06-28	before
57106	5	Stronelairg	121.952353397	S27	5	2011-06-29	before
57106	9	Stronelairg	298.432278067	S28	6	2011-06-29	before
57106	8	Stronelairg	286.214110848	S14	7	2011-06-29	before
57106	8	Stronelairg	327.420292393	S14	7	2011-06-29	before
57106	8	Stronelairg	447.851278459	S29	8	2011-06-29	before
57106	5	Stronelairg	203.605276148	S30	5	2011-06-29	before
57106	5	Stronelairg	216.062118065	S30	5	2011-06-29	before
57106	5	Stronelairg	224.431938817	S30	5	2011-06-29	before
57106	5	Stronelairg	301.311590169	S35	5	2011-06-29	before
57106	10	Stronelairg	378.481874323	S31	9	2011-06-29	before
57106	8	Stronelairg	415.167397339	S31	9	2011-06-29	before
57106	5	Stronelairg	270.753122816	S33	5	2011-06-29	before
57106	8	Stronelairg	228.697539661	S43	7	2011-06-29	before
57106	8	Stronelairg	407.559709183	S42	5	2011-06-29	before
57106	7	Stronelairg	339.953720982	S42	5	2011-06-29	before
57106	9	Stronelairg	339.921522393	S22	5	2011-06-29	before
57106	8	Stronelairg	356.736157063	S22	5	2011-06-29	before
57106	5	Stronelairg	112.126609237	S27	5	2011-06-30	before
57106	5	Stronelairg	289.48463643	S27	5	2011-06-30	before
57106	5	Stronelairg	119.984901129	S27	5	2011-06-30	before
57106	5	Stronelairg	122.877990767	S27	5	2011-06-30	before
57106	5	Stronelairg	119.001581918	S27	5	2011-06-30	before
57106	5	Stronelairg	131.804311383	S27	5	2011-06-30	before
57106	5	Stronelairg	132.556898271	S27	5	2011-06-30	before
57106	5	Stronelairg	129.832108891	S27	5	2011-06-30	before
57106	7	Stronelairg	128.237955372	S25	7	2011-06-30	before
57106	5	Stronelairg	119.984901129	S27	5	2011-07-01	before
57106	5	Stronelairg	119.769315537	S27	5	2011-07-01	before
57106	5	Stronelairg	303.228787492	S27	5	2011-07-01	before
57106	5	Stronelairg	244.867488444	S25	7	2011-07-01	before
57106	5	Stronelairg	240.066838395	S25	7	2011-07-01	before
57106	8	Stronelairg	337.878398988	S28	6	2011-07-01	before
57106	8	Stronelairg	318.243324272	S28	6	2011-07-02	before
57106	5	Stronelairg	192.215136225	S40	5	2011-07-02	before
57106	5	Stronelairg	182.897945844	S40	5	2011-07-02	before
57106	8	Stronelairg	394.909545785	S22	5	2011-07-02	before
57106	9	Stronelairg	628.45381374	S42	5	2011-07-02	before
57106	9	Stronelairg	643.071886453	S42	5	2011-07-02	before
57106	7	Stronelairg	351.768227245	S42	5	2011-07-02	before
57106	5	Stronelairg	254.592662297	S40	5	2011-07-02	before
57106	5	Stronelairg	260.862844606	S40	5	2011-07-02	before
57106	5	Stronelairg	186.579002859	S40	5	2011-07-02	before
57106	5	Stronelairg	196.648162276	S40	5	2011-07-02	before
57106	7	Stronelairg	345.749486597	S42	5	2011-07-02	before
57106	10	Stronelairg	479.418933563	S22	5	2011-07-03	before
57106	10	Stronelairg	477.558911402	S22	5	2011-07-03	before
57106	5	Stronelairg	200.333695415	S22	5	2011-07-03	before
57106	5	Stronelairg	247.243872773	S21	7	2011-07-03	before
57106	5	Stronelairg	242.704620112	S21	7	2011-07-03	before
57106	6	Stronelairg	857.421199501	S21	7	2011-07-03	before
57106	9	Stronelairg	699.33978879	S42	5	2011-07-03	before
57106	9	Stronelairg	628.861825844	S42	5	2011-07-03	before
57106	10	Stronelairg	522.374257329	S22	5	2011-07-04	before
57106	8	Stronelairg	731.83013862	S42	5	2011-07-04	before
57106	9	Stronelairg	543.344332894	S22	5	2011-07-04	before
57106	8	Stronelairg	345.342368068	S21	7	2011-07-04	before
57106	8	Stronelairg	891.811466607	S21	7	2011-07-04	before
57106	5	Stronelairg	576.397389971	S21	7	2011-07-04	before
57106	8	Stronelairg	730.014960642	S21	7	2011-07-04	before
57106	10	Stronelairg	467.994922915	S21	7	2011-07-04	before
57106	5	Stronelairg	509.096335942	S21	7	2011-07-05	before
57106	5	Stronelairg	524.745651366	S21	7	2011-07-05	before
57106	5	Stronelairg	524.466394184	S21	7	2011-07-05	before
57106	8	Stronelairg	576.799182855	S22	5	2011-07-06	before
57106	5	Stronelairg	646.588230348	S21	7	2011-07-06	before
57106	5	Stronelairg	651.229099184	S21	7	2011-07-06	before
57106	5	Stronelairg	615.947457186	S21	7	2011-07-06	before
57106	5	Stronelairg	631.15756373	S21	7	2011-07-06	before
57106	5	Stronelairg	498.968966543	S21	7	2011-07-06	before
57106	8	Stronelairg	679.382491218	S21	7	2011-07-06	before
57106	8	Stronelairg	690.683215822	S21	7	2011-07-06	before
57106	8	Stronelairg	572.044062125	S22	5	2011-07-06	before
57106	5	Stronelairg	257.795662063	S19	5	2011-07-07	before
57106	4	Stronelairg	339.835192367	S24	4	2011-07-07	before
57106	5	Stronelairg	372.719977169	S40	5	2011-07-07	before
57106	7	Stronelairg	245.853863772	S40	5	2011-07-07	before
57106	7	Stronelairg	249.856203309	S40	5	2011-07-07	before
57106	7	Stronelairg	241.477586608	S40	5	2011-07-07	before
57106	7	Stronelairg	237.728082083	S40	5	2011-07-07	before
57106	7	Stronelairg	236.240642166	S40	5	2011-07-07	before
57106	7	Stronelairg	234.302456263	S40	5	2011-07-07	before
57106	7	Stronelairg	235.751226955	S40	5	2011-07-07	before
57106	7	Stronelairg	236.733269759	S40	5	2011-07-07	before
57106	6	Stronelairg	330.775328143	S42	5	2011-07-07	before
57106	7	Stronelairg	267.826712613	S40	5	2011-07-07	before
57106	10	Stronelairg	507.419426486	S22	5	2011-07-08	before
57106	10	Stronelairg	507.419426486	S22	5	2011-07-08	before
57106	10	Stronelairg	486.699393736	S22	5	2011-07-08	before
57106	10	Stronelairg	490.730952123	S22	5	2011-07-08	before
57106	9	Stronelairg	507.313681669	S22	5	2011-07-08	before
57106	8	Stronelairg	261.745114367	S42	5	2011-07-08	before
57106	7	Stronelairg	279.182742797	S42	5	2011-07-08	before
57106	10	Stronelairg	555.595791695	S22	5	2011-07-08	before
57106	6	Stronelairg	461.180222125	S42	5	2011-07-08	before
57106	6	Stronelairg	424.899898438	S42	5	2011-07-08	before
57106	8	Stronelairg	280.380202057	S42	5	2011-07-09	before
57106	5	Stronelairg	194.481492858	S25	7	2011-07-09	before
57106	5	Stronelairg	194.951406931	S25	7	2011-07-09	before
57106	10	Stronelairg	540.510271633	S22	5	2011-07-11	before
57106	10	Stronelairg	442.876172899	S22	5	2011-07-11	before
57106	8	Stronelairg	268.561920039	S42	5	2011-07-11	before
57106	9	Stronelairg	409.830147874	S42	5	2011-07-11	before
57106	9	Stronelairg	412.353104035	S42	5	2011-07-11	before
57106	10	Stronelairg	555.954749732	S22	5	2011-07-11	before
57106	9	Stronelairg	312.458730371	S43	7	2011-07-11	before
57106	8	Stronelairg	728.395106211	S45	5	2011-07-11	before
57106	8	Stronelairg	744.925129237	S45	5	2011-07-11	before
57106	8	Stronelairg	625.462161143	S45	5	2011-07-11	before
57106	10	Stronelairg	625.828430312	S44	6	2011-07-11	before
57106	9	Stronelairg	192.725392465	S66	8	2011-07-11	before
57106	10	Stronelairg	534.902076571	S66	8	2011-07-11	before
57106	10	Stronelairg	532.954248993	S66	8	2011-07-12	before
57106	10	Stronelairg	530.679028717	S66	8	2011-07-12	before
57106	10	Stronelairg	532.484958961	S66	8	2011-07-12	before
57106	10	Stronelairg	532.954248993	S66	8	2011-07-12	before
57106	7	Stronelairg	126.894949038	S66	8	2011-07-12	before
57106	10	Stronelairg	215.82862721	S66	8	2011-07-12	before
57106	10	Stronelairg	146.859485961	S66	8	2011-07-12	before
57106	6	Stronelairg	113.259509255	S64	8	2011-07-12	before
57106	6	Stronelairg	338.5485368	S54	6	2011-07-12	before
57106	8	Stronelairg	260.887916345	S42	5	2011-07-13	before
57106	7	Stronelairg	334.16081952	S42	5	2011-07-13	before
57106	10	Stronelairg	497.406509388	S22	5	2011-07-13	before
57106	8	Stronelairg	260.464018427	S42	5	2011-07-14	before
57106	8	Stronelairg	261.314953447	S42	5	2011-07-14	before
57106	7	Stronelairg	433.100332381	S42	5	2011-07-14	before
57106	9	Stronelairg	622.769945356	S22	5	2011-07-14	before
57106	7	Stronelairg	333.507800962	S42	5	2011-07-15	before
57106	10	Stronelairg	529.208407683	S22	5	2011-07-15	before
57106	10	Stronelairg	564.358793778	S22	5	2011-07-23	before
57106	10	Stronelairg	564.409291308	S22	5	2011-07-23	before
57106	10	Stronelairg	564.409291308	S22	5	2011-07-23	before
57106	6	Stronelairg	210.76663893	S42	5	2011-07-23	before
57106	5	Stronelairg	260.44658511	S40	5	2011-07-23	before
57106	5	Stronelairg	311.730974436	S63	7	2011-07-23	before
57106	6	Stronelairg	137.883685986	S44	6	2011-07-23	before
57106	5	Stronelairg	263.300386876	S19	5	2011-07-24	before
57106	9	Stronelairg	296.776879961	S17	5	2011-07-24	before
57106	9	Stronelairg	385.630066143	S44	6	2011-07-24	before
57106	9	Stronelairg	176.354412693	S66	8	2011-07-24	before
57106	4	Stronelairg	378.134832018	S54	6	2011-07-24	before
57106	7	Stronelairg	869.416629461	S44	6	2011-07-24	before
57106	9	Stronelairg	284.933669838	S44	6	2011-07-24	before
57106	5	Stronelairg	373.114462714	S64	8	2011-07-25	before
57106	5	Stronelairg	391.597044084	S64	8	2011-07-25	before
57106	7	Stronelairg	317.902709924	S45	5	2011-07-25	before
57106	7	Stronelairg	333.26766539	S45	5	2011-07-25	before
57106	5	Stronelairg	386.161628467	S45	5	2011-07-25	before
57106	5	Stronelairg	382.28890031	S45	5	2011-07-25	before
57106	5	Stronelairg	385.492935474	S45	5	2011-07-25	before
57106	7	Stronelairg	800.110630677	S65	7	2011-07-25	before
57106	10	Stronelairg	547.289993764	S22	5	2011-07-25	before
57106	10	Stronelairg	557.653731046	S22	5	2011-07-25	before
57106	10	Stronelairg	519.533497711	S22	5	2011-07-25	before
57106	10	Stronelairg	534.522280422	S22	5	2011-07-25	before
57106	10	Stronelairg	522.831344987	S22	5	2011-07-25	before
57106	10	Stronelairg	493.336183548	S22	5	2011-07-26	before
57106	10	Stronelairg	476.687858139	S22	5	2011-07-26	before
57106	6	Stronelairg	315.991024247	S39	6	2011-07-26	before
57106	6	Stronelairg	333.196375686	S25	7	2011-07-26	before
57106	7	Stronelairg	337.676950415	S14	7	2011-07-26	before
57106	10	Stronelairg	482.655380792	S15	7	2011-07-26	before
57106	9	Stronelairg	633.708627184	S42	5	2011-07-26	before
57106	9	Stronelairg	648.571442078	S42	5	2011-07-26	before
57106	10	Stronelairg	563.386143329	S22	5	2011-07-26	before
57106	5	Stronelairg	258.509869593	S21	7	2011-07-27	before
57106	5	Stronelairg	258.070709128	S21	7	2011-07-27	before
57106	8	Stronelairg	477.974493706	S21	7	2011-07-27	before
57106	9	Stronelairg	634.797080116	S21	7	2011-07-27	before
57106	9	Stronelairg	581.128621878	S21	7	2011-07-27	before
57106	9	Stronelairg	584.934163059	S21	7	2011-07-27	before
57106	8	Stronelairg	692.891264643	S21	7	2011-07-27	before
57106	8	Stronelairg	629.467419897	S21	7	2011-07-27	before
57106	6	Stronelairg	231.319804271	S21	7	2011-07-27	before
57106	6	Stronelairg	125.667455152	S21	7	2011-07-27	before
57106	8	Stronelairg	316.901730293	S18	5	2011-07-28	before
57106	8	Stronelairg	316.901730293	S18	5	2011-07-28	before
57106	5	Stronelairg	254.852157589	S20	5	2011-07-28	before
57106	6	Stronelairg	120.201120146	S21	7	2011-07-28	before
57106	7	Stronelairg	213.552171695	S21	7	2011-07-28	before
57106	7	Stronelairg	233.213407625	S21	7	2011-07-28	before
57106	5	Stronelairg	208.678863845	S20	5	2011-07-28	before
57106	7	Stronelairg	226.6439898	S40	5	2011-07-28	before
57106	10	Stronelairg	562.258797973	S22	5	2011-07-28	before
57106	10	Stronelairg	563.391476593	S22	5	2011-07-28	before
57106	10	Stronelairg	536.330076788	S22	5	2011-07-28	before
57106	7	Stronelairg	862.830273153	S22	5	2011-07-28	before
57106	9	Stronelairg	573.809820103	S22	5	2011-07-28	before
57106	6	Stronelairg	992.227963687	S22	5	2011-07-30	before
57106	8	Stronelairg	891.61241186	S21	7	2011-07-30	before
57106	8	Stronelairg	915.314834124	S21	7	2011-07-30	before
57106	8	Stronelairg	915.0394776	S21	7	2011-07-30	before
57106	5	Stronelairg	556.484731201	S21	7	2011-07-30	before
57106	8	Stronelairg	628.940563736	S21	7	2011-07-30	before
57106	8	Stronelairg	622.060209981	S21	7	2011-07-30	before
57106	8	Stronelairg	629.646117047	S21	7	2011-07-30	before
57106	9	Stronelairg	416.88840139	S21	7	2011-07-30	before
57106	10	Stronelairg	555.738862911	S22	5	2011-08-09	before
57106	7	Stronelairg	594.648437053	S42	5	2011-08-09	before
57106	10	Stronelairg	489.481536171	S22	5	2011-08-09	before
57106	10	Stronelairg	582.380283518	S22	5	2011-08-09	before
57106	7	Stronelairg	345.138614946	S42	5	2011-08-09	before
57106	10	Stronelairg	529.933522966	S22	5	2011-08-09	before
57106	7	Stronelairg	199.464258022	S40	5	2011-08-10	before
57106	7	Stronelairg	218.791200278	S40	5	2011-08-10	before
57106	7	Stronelairg	205.832938117	S40	5	2011-08-10	before
57106	7	Stronelairg	203.139334742	S40	5	2011-08-10	before
57106	7	Stronelairg	287.84404294	S40	5	2011-08-10	before
57106	7	Stronelairg	305.039060435	S40	5	2011-08-10	before
57106	7	Stronelairg	289.877893356	S40	5	2011-08-10	before
57106	7	Stronelairg	344.122103627	S42	5	2011-08-10	before
57106	10	Stronelairg	470.45245174	S42	5	2011-08-10	before
57106	8	Stronelairg	201.957921452	S44	6	2011-08-15	before
57106	9	Stronelairg	283.852419766	S44	6	2011-08-15	before
57106	9	Stronelairg	388.66460122	S44	6	2011-08-15	before
57106	10	Stronelairg	554.962907878	S22	5	2011-08-15	before
57106	10	Stronelairg	570.081995314	S22	5	2011-08-15	before
57106	9	Stronelairg	332.334245427	S16	6	2011-09-02	before
57106	9	Stronelairg	331.838892663	S16	6	2011-09-02	before
57106	8	Stronelairg	296.289371156	S28	6	2011-09-02	before
57106	5	Stronelairg	284.692470903	S28	6	2011-09-02	before
57106	5	Stronelairg	331.487937205	S13	5	2011-09-02	before
57106	9	Stronelairg	273.953249109	S14	7	2011-09-03	before
57106	9	Stronelairg	281.061172519	S14	7	2011-09-03	before
57106	9	Stronelairg	281.061172519	S14	7	2011-09-03	before
57106	8	Stronelairg	157.876065598	S25	7	2011-09-03	before
57106	9	Stronelairg	157.202544123	S59	9	2012-01-19	before
57106	7	Stronelairg	245.447005268	S29	8	2012-03-04	before
57106	8	Stronelairg	292.824335336	S27	5	2012-05-04	before
57106	9	Stronelairg	297.660586226	S28	6	2012-05-04	before
57106	8	Stronelairg	375.11810063	S66	8	2013-02-28	before
57106	4	Stronelairg	272.110178791	S54	6	2013-02-28	before
57106	9	Stronelairg	626.991279603	S66	8	2013-04-01	before
57106	9	Stronelairg	917.731969785	S42	5	2013-08-31	before
57106	10	Stronelairg	533.36189201	S59	9	2014-02-27	before
57106	7	Stronelairg	267.892111461	S2	5	2014-04-18	before
57106	7	Stronelairg	267.017196793	S2	5	2014-04-18	before
57106	7	Stronelairg	284.334086507	S2	5	2014-04-18	before
57106	8	Stronelairg	215.425522456	S17	5	2014-04-18	before
57106	6	Stronelairg	190.409140084	S1	6	2014-04-18	before
57106	4	Stronelairg	821.696780693	S15	7	2014-05-02	before
57106	10	Stronelairg	328.968559898	S22	5	2014-05-24	before
57106	6	Stronelairg	284.847575376	S22	5	2014-05-24	before
57106	10	Stronelairg	506.615887938	S22	5	2014-05-24	before
57106	10	Stronelairg	524.077519373	S22	5	2014-05-24	before
57107	6	Dunmaglass	694.372357119	D21	5	2011-05-07	before
57107	7	Dunmaglass	363.426616579	D21	5	2011-05-07	before
57107	7	Dunmaglass	1004.40378904	D21	5	2011-05-07	before
57107	7	Dunmaglass	541.746850673	D23	7	2011-05-07	before
57107	9	Dunmaglass	815.878595781	D21	5	2011-05-07	before
57107	7	Dunmaglass	810.50160435	D4	7	2011-05-16	before
57107	5	Dunmaglass	902.620989129	D6	5	2011-05-17	before
57107	7	Stronelairg	248.295016266	S15	7	2011-09-24	before
57107	8	Stronelairg	970.759019402	S7	6	2012-04-20	before
57107	9	Stronelairg	311.322701698	S28	6	2012-04-21	before
57107	8	Stronelairg	336.879147689	S27	5	2012-04-21	before
57107	7	Stronelairg	175.124622672	S28	6	2012-04-21	before
57107	7	Stronelairg	164.130194372	S28	6	2012-04-21	before
57107	10	Stronelairg	213.697083302	S29	8	2012-04-21	before
57107	7	Stronelairg	223.714588529	S29	8	2012-04-21	before
57107	8	Stronelairg	287.720250958	S29	8	2012-04-21	before
57107	7	Stronelairg	450.154239676	S53	5	2012-04-21	before
57107	8	Stronelairg	729.852617151	S21	7	2012-05-01	before
57107	8	Stronelairg	679.712122427	S21	7	2012-05-01	before
57107	4	Stronelairg	294.366882673	S24	4	2012-05-01	before
57107	4	Stronelairg	446.487406247	S25	7	2012-05-01	before
57107	5	Stronelairg	188.963986507	S25	7	2012-05-01	before
57107	5	Stronelairg	189.468699781	S25	7	2012-05-01	before
57107	5	Stronelairg	189.977336008	S25	7	2012-05-01	before
57107	4	Stronelairg	185.932337849	S26	4	2012-05-02	before
57107	8	Stronelairg	221.410401275	S27	5	2012-05-02	before
57107	9	Stronelairg	551.82097511	S29	8	2012-05-02	before
57107	9	Stronelairg	556.687873562	S29	8	2012-05-02	before
57107	4	Stronelairg	206.414520111	S24	4	2012-05-18	before
57107	8	Stronelairg	340.868418086	S14	7	2012-05-18	before
57107	9	Stronelairg	560.381393892	S29	8	2012-05-18	before
57107	9	Stronelairg	558.246636013	S29	8	2012-05-18	before
57107	9	Stronelairg	552.485350513	S29	8	2012-05-18	before
57107	8	Stronelairg	359.481614067	S15	7	2012-05-18	before
57107	9	Stronelairg	411.34130158	S28	6	2012-05-18	before
57107	10	Stronelairg	452.827546354	S14	7	2012-05-18	before
57107	9	Stronelairg	158.384413252	S9	10	2012-05-19	before
57107	7	Stronelairg	367.38768673	S8	8	2012-05-19	before
57107	7	Stronelairg	869.392720194	S8	8	2012-05-19	before
57107	7	Stronelairg	852.937105894	S8	8	2012-05-19	before
57107	6	Stronelairg	859.583702501	S8	8	2012-05-19	before
57107	8	Stronelairg	230.211126433	S9	10	2012-05-19	before
57107	8	Stronelairg	248.913810673	S9	10	2012-05-19	before
57107	9	Stronelairg	227.518125361	S16	6	2012-05-19	before
57107	9	Stronelairg	403.923797752	S16	6	2012-05-19	before
57107	8	Stronelairg	451.251963583	S15	7	2012-05-19	before
57107	8	Stronelairg	449.42556073	S15	7	2012-05-19	before
57107	7	Stronelairg	183.998311355	S14	7	2012-05-19	before
57107	6	Stronelairg	297.701776629	S14	7	2012-05-19	before
57107	8	Dunmaglass	691.31728582	D13	7	2012-06-14	before
57107	5	Dunmaglass	681.858027527	D33	7	2012-07-28	before
57107	5	Dunmaglass	683.173015936	D33	7	2012-07-28	before
57107	8	Dunmaglass	842.24104192	D33	7	2012-07-29	before
57107	9	Dunmaglass	610.454107944	D33	7	2012-07-29	before
57107	9	Dunmaglass	439.500998898	D33	7	2012-07-29	before
57107	9	Dunmaglass	436.704343558	D33	7	2012-07-29	before
57107	5	Dunmaglass	423.798403142	D5	5	2013-02-03	before
57107	6	Stronelairg	978.518919696	S18	5	2013-02-08	before
57107	5	Dunmaglass	434.638260569	D10	6	2013-05-16	before
57107	7	Dunmaglass	206.420917246	D6	5	2013-05-16	before
57107	5	Dunmaglass	291.330156637	D5	5	2013-05-17	before
57107	7	Dunmaglass	289.935204476	D5	5	2013-05-17	before
57107	9	Dunmaglass	966.627387339	D13	7	2013-06-15	before
84133	7	Dunmaglass	910.332169281	D21	5	2012-04-08	before
84133	10	Dunmaglass	543.278138099	D14	7	2012-04-08	before
84133	9	Dunmaglass	472.062420159	D14	7	2012-04-08	before
84133	6	Dunmaglass	780.836486778	D21	5	2012-04-08	before
84133	8	Dunmaglass	726.732565969	D21	5	2012-04-09	before
84133	5	Stronelairg	841.04653042	S21	7	2012-07-12	before
84133	5	Stronelairg	252.052537804	S50	7	2012-07-12	before
84133	5	Stronelairg	198.618604158	S50	7	2012-07-12	before
84133	10	Stronelairg	625.147361977	S44	6	2012-07-12	before
84133	10	Stronelairg	624.22034401	S44	6	2012-07-12	before
84133	6	Stronelairg	457.803574163	S65	7	2012-07-12	before
84133	6	Stronelairg	464.484375609	S65	7	2012-07-12	before
84133	5	Stronelairg	336.452456764	S65	7	2012-07-13	before
84133	5	Stronelairg	336.085191079	S65	7	2012-07-13	before
84133	5	Stronelairg	335.720502297	S65	7	2012-07-13	before
84133	5	Stronelairg	284.619913184	S45	5	2012-07-13	before
84133	7	Stronelairg	386.395499025	S44	6	2012-07-13	before
84133	5	Stronelairg	450.684396459	S43	7	2012-07-13	before
84133	10	Stronelairg	356.047081413	S44	6	2012-07-13	before
84133	7	Stronelairg	180.214404443	S50	7	2012-07-13	before
84133	5	Stronelairg	186.407566234	S51	5	2012-07-13	before
84133	5	Dunmaglass	195.145179665	D11	5	2012-07-16	before
84133	5	Dunmaglass	296.342978265	D6	5	2012-07-16	before
84133	5	Dunmaglass	184.796518841	D7	5	2012-07-16	before
84133	7	Dunmaglass	806.827924556	D34	5	2012-07-16	before
84133	8	Dunmaglass	622.8252074	D34	5	2012-07-16	before
84133	9	Dunmaglass	925.04752246	D29	6	2012-07-17	before
84133	5	Dunmaglass	540.473611657	D23	7	2012-07-17	before
84133	8	Dunmaglass	804.402193999	D29	6	2012-07-17	before
84133	8	Dunmaglass	799.510710121	D29	6	2012-07-17	before
84133	9	Dunmaglass	869.182305522	D12	5	2012-07-17	before
84133	8	Dunmaglass	847.103090648	D6	5	2012-07-17	before
84133	7	Dunmaglass	787.812839228	D6	5	2012-07-17	before
84133	8	Dunmaglass	998.969095507	D13	7	2012-07-17	before
84133	5	Dunmaglass	223.617512472	D8	5	2012-07-27	before
84133	9	Dunmaglass	957.527833301	D21	5	2012-08-12	before
84133	6	Dunmaglass	162.623390791	D24	5	2012-08-16	before
84133	6	Dunmaglass	202.344495043	D24	5	2012-08-16	before
84133	10	Dunmaglass	983.112845351	D21	5	2012-08-16	before
84133	7	Dunmaglass	450.094393196	D21	5	2012-08-16	before
89251	9	Dunmaglass	875.097239617	D35	5	2012-04-27	before
89251	8	Dunmaglass	565.614635677	D34	5	2012-04-29	before
89251	6	Dunmaglass	993.217859893	D35	5	2012-04-29	before
89251	9	Dunmaglass	560.230002385	D13	7	2012-05-21	before
89251	9	Dunmaglass	617.839248185	D13	7	2012-05-21	before
89251	8	Dunmaglass	631.346662928	D13	7	2012-05-21	before
89251	7	Dunmaglass	414.781492201	D13	7	2012-05-21	before
89251	9	Dunmaglass	420.928834146	D20	7	2012-05-21	before
89251	10	Dunmaglass	813.001653325	D13	7	2012-05-21	before
89251	10	Dunmaglass	279.269253644	D33	7	2012-05-22	before
89251	8	Dunmaglass	504.419511366	D6	5	2012-06-04	before
89251	8	Dunmaglass	414.668464053	D6	5	2012-06-04	before
89251	5	Dunmaglass	241.960466821	D3	5	2012-06-04	before
89251	7	Dunmaglass	168.490617213	D15	5	2012-06-07	before
89251	9	Dunmaglass	964.30022631	D21	5	2012-06-07	before
89251	9	Dunmaglass	778.33196748	D21	5	2012-06-07	before
89251	8	Dunmaglass	928.657237905	D21	5	2012-06-07	before
89251	8	Dunmaglass	928.020078184	D21	5	2012-06-07	before
89251	7	Dunmaglass	299.703536557	D21	5	2012-06-08	before
89251	7	Dunmaglass	848.717278902	D21	5	2012-06-08	before
89251	5	Dunmaglass	322.807536232	D3	5	2012-06-09	before
89251	7	Dunmaglass	254.112452879	D8	5	2012-06-10	before
89251	9	Dunmaglass	314.322592667	D14	7	2012-06-10	before
89251	9	Dunmaglass	720.679883293	D21	5	2012-06-11	before
89251	9	Dunmaglass	708.83357363	D21	5	2012-06-11	before
89251	5	Dunmaglass	1015.05915277	D29	6	2012-06-11	before
89251	7	Dunmaglass	827.525721239	D34	5	2012-06-11	before
89251	9	Dunmaglass	887.297239149	D29	6	2012-06-18	before
89251	8	Stronelairg	174.642977653	S15	7	2012-06-22	before
89251	10	Stronelairg	549.176896953	S14	7	2012-06-22	before
89251	9	Stronelairg	562.551748928	S29	8	2012-06-22	before
89251	7	Stronelairg	468.953222519	S13	5	2012-06-22	before
89251	5	Stronelairg	289.285501259	S25	7	2012-06-22	before
89251	5	Stronelairg	392.21931002	S13	5	2012-06-22	before
89251	5	Stronelairg	345.995699269	S13	5	2012-06-23	before
89251	5	Stronelairg	392.049361284	S13	5	2012-06-23	before
89251	7	Stronelairg	504.567012799	S13	5	2012-06-23	before
89251	8	Stronelairg	274.541924643	S25	7	2012-06-23	before
89251	8	Stronelairg	458.304198067	S25	7	2012-06-23	before
89251	7	Stronelairg	468.219481075	S25	7	2012-06-23	before
89251	7	Stronelairg	477.30434196	S13	5	2012-06-23	before
89251	7	Stronelairg	480.37114282	S13	5	2012-06-23	before
89251	9	Stronelairg	544.919611648	S29	8	2012-06-23	before
89251	9	Stronelairg	685.965022681	S15	7	2012-06-23	before
89251	10	Stronelairg	632.769084129	S15	7	2012-06-23	before
89251	10	Stronelairg	622.457106733	S14	7	2012-06-24	before
89251	10	Stronelairg	634.45387053	S15	7	2012-06-24	before
89251	10	Stronelairg	555.684109112	S22	5	2012-06-24	before
89251	10	Stronelairg	548.5675321	S22	5	2012-06-24	before
89251	9	Stronelairg	339.602941652	S41	7	2012-06-24	before
89251	10	Stronelairg	562.52196037	S22	5	2012-06-24	before
89251	7	Stronelairg	583.98505368	S22	5	2012-06-24	before
89251	10	Stronelairg	570.049061613	S22	5	2012-06-24	before
89251	8	Stronelairg	450.931937809	S42	5	2012-06-24	before
89251	9	Stronelairg	572.565514665	S22	5	2012-06-25	before
89251	9	Stronelairg	558.708555967	S22	5	2012-06-25	before
89251	10	Stronelairg	548.860301843	S22	5	2012-06-25	before
89251	9	Stronelairg	471.741041647	S42	5	2012-06-25	before
89251	7	Stronelairg	640.543122157	S43	7	2012-06-25	before
89251	5	Stronelairg	259.541371953	S34	5	2012-06-25	before
89251	5	Stronelairg	131.125633379	S27	5	2012-06-25	before
89251	5	Stronelairg	199.831536672	S13	5	2012-06-26	before
89251	5	Stronelairg	286.81077408	S13	5	2012-06-26	before
89251	5	Stronelairg	361.252370023	S23	5	2012-06-26	before
89251	5	Stronelairg	356.061647481	S23	5	2012-06-26	before
89251	5	Stronelairg	349.988423818	S23	5	2012-06-26	before
89251	5	Stronelairg	354.097298502	S23	5	2012-06-26	before
89251	5	Stronelairg	279.772199983	S11	5	2012-06-26	before
89251	10	Stronelairg	250.009998108	S9	10	2012-06-26	before
89251	10	Dunmaglass	975.032473948	D13	7	2012-07-03	before
89251	10	Dunmaglass	984.18954687	D13	7	2012-07-03	before
89251	10	Dunmaglass	976.852765392	D13	7	2012-07-03	before
89251	10	Dunmaglass	987.003747312	D13	7	2012-07-03	before
89251	10	Dunmaglass	981.326685751	D13	7	2012-07-03	before
89251	10	Dunmaglass	975.354461339	D13	7	2012-07-03	before
89251	10	Dunmaglass	968.807172436	D13	7	2012-07-03	before
89251	10	Dunmaglass	960.020130158	D13	7	2012-07-03	before
89251	10	Dunmaglass	976.176892399	D13	7	2012-07-03	before
89251	10	Dunmaglass	981.648645987	D13	7	2012-07-04	before
89251	10	Dunmaglass	974.714483966	D13	7	2012-07-04	before
89251	6	Dunmaglass	767.281042741	D13	7	2012-07-04	before
89251	6	Dunmaglass	787.885370806	D13	7	2012-07-04	before
89251	6	Dunmaglass	787.671478175	D13	7	2012-07-04	before
89251	6	Dunmaglass	849.621350762	D13	7	2012-07-04	before
89251	6	Dunmaglass	857.305332951	D13	7	2012-07-04	before
89251	6	Dunmaglass	858.310802627	D13	7	2012-07-04	before
89251	6	Dunmaglass	857.107597625	D13	7	2012-07-04	before
89251	6	Dunmaglass	857.305332951	D13	7	2012-07-04	before
89251	6	Dunmaglass	869.135299274	D13	7	2012-07-04	before
89251	6	Dunmaglass	868.45076067	D13	7	2012-07-04	before
89251	6	Dunmaglass	875.698879294	D13	7	2012-07-04	before
89251	8	Dunmaglass	884.476403836	D13	7	2012-07-04	before
89251	8	Dunmaglass	982.048138461	D13	7	2012-07-04	before
89251	8	Dunmaglass	981.159286892	D13	7	2012-07-04	before
89251	8	Dunmaglass	980.125270695	D13	7	2012-07-04	before
89251	8	Dunmaglass	863.261395614	D13	7	2012-07-04	before
89251	7	Dunmaglass	851.319590169	D13	7	2012-07-28	before
89251	8	Dunmaglass	996.564250213	D13	7	2012-07-28	before
89251	8	Dunmaglass	977.742195208	D13	7	2012-07-28	before
89251	10	Dunmaglass	957.113466436	D13	7	2012-07-28	before
89251	10	Dunmaglass	926.263129456	D13	7	2012-07-28	before
89251	8	Dunmaglass	988.573614864	D13	7	2013-05-12	before
89251	8	Dunmaglass	989.447215371	D13	7	2013-05-12	before
89251	8	Dunmaglass	989.11212307	D13	7	2013-05-12	before
89251	9	Dunmaglass	891.310817501	D13	7	2013-05-16	before
89251	9	Dunmaglass	577.156019517	D13	7	2013-05-16	before
89251	9	Dunmaglass	579.675459819	D13	7	2013-05-16	before
89251	8	Dunmaglass	988.572091728	D13	7	2013-05-16	before
89251	8	Dunmaglass	988.337381941	D13	7	2013-05-16	before
89251	10	Stronelairg	534.212574577	S22	5	2014-03-28	before
1022	10	Stronelairg	901.430682946	S51	5	2019-04-12	after
1022	10	Stronelairg	928.288990151	S51	5	2019-04-12	after
1022	10	Stronelairg	961.008275141	S51	5	2019-04-12	after
1022	7	Stronelairg	848.112155091	S65	7	2019-04-12	after
1022	9	Stronelairg	890.501251495	S65	7	2019-04-12	after
1022	9	Stronelairg	997.051743422	S65	7	2019-04-12	after
1022	8	Stronelairg	851.910091717	S51	5	2019-04-12	after
1022	9	Stronelairg	908.273715856	S51	5	2019-04-12	after
1022	9	Stronelairg	964.823962312	S51	5	2019-04-12	after
1022	7	Stronelairg	836.351564712	S65	7	2019-04-12	after
1022	7	Stronelairg	832.291046686	S65	7	2019-04-12	after
1022	7	Stronelairg	832.160550653	S65	7	2019-04-12	after
1022	5	Stronelairg	835.890310552	S65	7	2019-04-12	after
1022	5	Stronelairg	838.272812048	S65	7	2019-04-12	after
1022	7	Stronelairg	839.679874257	S65	7	2019-04-12	after
1022	7	Stronelairg	836.91606574	S65	7	2019-04-12	after
1022	7	Stronelairg	822.499695899	S65	7	2019-04-12	after
1022	7	Stronelairg	830.296936126	S65	7	2019-04-12	after
1022	7	Stronelairg	838.55224386	S65	7	2019-04-12	after
1022	5	Stronelairg	837.008351128	S65	7	2019-04-12	after
1022	5	Stronelairg	840.18717323	S65	7	2019-04-12	after
1022	7	Stronelairg	820.856351708	S65	7	2019-04-12	after
1022	7	Stronelairg	831.010075282	S65	7	2019-04-12	after
1022	7	Stronelairg	832.185908552	S65	7	2019-04-12	after
1022	7	Stronelairg	834.296289637	S65	7	2019-04-12	after
1022	7	Stronelairg	835.061302826	S65	7	2019-04-12	after
1022	7	Stronelairg	831.839841685	S65	7	2019-04-12	after
1022	7	Stronelairg	659.449829083	S65	7	2019-04-12	after
1022	6	Stronelairg	551.830771827	S65	7	2019-04-12	after
1022	6	Stronelairg	555.360785465	S65	7	2019-04-12	after
1022	5	Stronelairg	731.100955884	S65	7	2019-04-12	after
1022	5	Stronelairg	875.953869375	S65	7	2019-04-12	after
1022	9	Stronelairg	644.300238985	S18	5	2019-04-12	after
1022	7	Stronelairg	243.680683081	S21	7	2019-04-12	after
1022	5	Stronelairg	280.850376535	S21	7	2019-04-12	after
1022	5	Stronelairg	409.411984278	S21	7	2019-04-12	after
1022	9	Stronelairg	482.630153439	S21	7	2019-04-12	after
1022	9	Stronelairg	750.429030957	S18	5	2019-04-12	after
1022	8	Stronelairg	668.354638778	S1	6	2019-04-12	after
1022	8	Stronelairg	776.930517421	S1	6	2019-04-12	after
1022	10	Stronelairg	799.195489981	S18	5	2019-04-12	after
1022	9	Stronelairg	534.21507545	S18	5	2019-04-12	after
1022	9	Stronelairg	522.465897207	S1	6	2019-04-12	after
1022	9	Stronelairg	522.644166261	S1	6	2019-04-12	after
1022	9	Stronelairg	519.987929738	S1	6	2019-04-12	after
1022	9	Stronelairg	525.923283274	S1	6	2019-04-12	after
1022	9	Stronelairg	527.459793846	S1	6	2019-04-12	after
1022	9	Stronelairg	527.51045802	S1	6	2019-04-12	after
1022	8	Stronelairg	668.611873854	S1	6	2019-04-13	after
1022	9	Stronelairg	573.793032844	S1	6	2019-04-13	after
1022	9	Stronelairg	525.136287171	S1	6	2019-04-13	after
1022	9	Stronelairg	538.328550995	S1	6	2019-04-13	after
1022	9	Stronelairg	537.070021448	S1	6	2019-04-13	after
1022	9	Stronelairg	538.584844293	S1	6	2019-04-13	after
1022	9	Stronelairg	546.475689404	S1	6	2019-04-13	after
1022	9	Stronelairg	545.057588296	S1	6	2019-04-13	after
1022	9	Stronelairg	545.609261312	S1	6	2019-04-13	after
1022	9	Stronelairg	547.204657262	S1	6	2019-04-13	after
1022	9	Stronelairg	545.179083037	S1	6	2019-04-13	after
1022	9	Stronelairg	540.694078078	S1	6	2019-04-13	after
1022	9	Stronelairg	544.22725988	S1	6	2019-04-13	after
1022	9	Stronelairg	550.568376706	S1	6	2019-04-13	after
1022	9	Stronelairg	545.227297733	S1	6	2019-04-13	after
1022	9	Stronelairg	547.887709827	S1	6	2019-04-13	after
1022	9	Stronelairg	547.919810197	S1	6	2019-04-13	after
1022	9	Stronelairg	548.283048786	S1	6	2019-04-13	after
1022	9	Stronelairg	550.461845638	S1	6	2019-04-13	after
1022	9	Stronelairg	544.653565655	S1	6	2019-04-13	after
1022	9	Stronelairg	548.122706732	S1	6	2019-04-13	after
1022	9	Stronelairg	547.919810197	S1	6	2019-04-13	after
1022	9	Stronelairg	546.88650601	S1	6	2019-04-13	after
1022	9	Stronelairg	546.273092319	S1	6	2019-04-13	after
1022	9	Stronelairg	549.909776902	S1	6	2019-04-13	after
1022	9	Stronelairg	549.090732621	S1	6	2019-04-13	after
1022	9	Stronelairg	552.478401514	S1	6	2019-04-13	after
1022	9	Stronelairg	552.329178608	S1	6	2019-04-13	after
1022	9	Stronelairg	544.432816492	S1	6	2019-04-13	after
1022	9	Stronelairg	546.356352757	S1	6	2019-04-13	after
1022	9	Stronelairg	545.753582727	S1	6	2019-04-13	after
1022	9	Stronelairg	543.327121599	S1	6	2019-04-13	after
1022	9	Stronelairg	541.615261055	S1	6	2019-04-13	after
1022	9	Stronelairg	547.006507509	S1	6	2019-04-13	after
1022	9	Stronelairg	550.108778225	S1	6	2019-04-13	after
1022	9	Stronelairg	551.760820656	S1	6	2019-04-13	after
1022	9	Stronelairg	552.594402596	S1	6	2019-04-13	after
1022	9	Stronelairg	545.590507516	S1	6	2019-04-13	after
1022	9	Stronelairg	538.839813179	S1	6	2019-04-13	after
1022	9	Stronelairg	540.109538807	S1	6	2019-04-13	after
1022	9	Stronelairg	545.936135641	S1	6	2019-04-13	after
1022	9	Stronelairg	544.749168305	S1	6	2019-04-13	after
1022	9	Stronelairg	540.040240008	S1	6	2019-04-13	after
1022	9	Stronelairg	541.678267447	S1	6	2019-04-13	after
1022	9	Stronelairg	548.186605721	S1	6	2019-04-13	after
1022	9	Stronelairg	543.351018522	S1	6	2019-04-13	after
1022	9	Stronelairg	544.243575885	S1	6	2019-04-13	after
1022	9	Stronelairg	546.785416221	S1	6	2019-04-13	after
1022	9	Stronelairg	540.184487804	S1	6	2019-04-13	after
1022	9	Stronelairg	575.09269816	S1	6	2019-04-13	after
1022	9	Stronelairg	611.963015131	S1	6	2019-04-13	after
1022	9	Stronelairg	645.345801217	S1	6	2019-04-13	after
1022	9	Stronelairg	862.562010019	S1	6	2019-04-13	after
1022	9	Stronelairg	911.647012884	S18	5	2019-04-13	after
1022	9	Stronelairg	901.885583966	S18	5	2019-04-13	after
1022	8	Stronelairg	906.672186307	S18	5	2019-04-13	after
1022	6	Stronelairg	1003.29012234	S18	5	2019-04-13	after
1022	6	Stronelairg	1000.92279013	S18	5	2019-04-13	after
1022	6	Stronelairg	997.273957325	S18	5	2019-04-13	after
1022	6	Stronelairg	999.824144479	S18	5	2019-04-13	after
1022	6	Stronelairg	1002.85221866	S18	5	2019-04-13	after
1022	6	Stronelairg	1000.04435231	S18	5	2019-04-13	after
1022	6	Stronelairg	1003.42177865	S18	5	2019-04-13	after
1022	6	Stronelairg	1001.04627761	S18	5	2019-04-13	after
1022	6	Stronelairg	999.605027207	S18	5	2019-04-13	after
1022	6	Stronelairg	1000.58629704	S18	5	2019-04-13	after
1022	6	Stronelairg	1003.08565381	S18	5	2019-04-13	after
1022	6	Stronelairg	881.435683438	S21	7	2019-04-13	after
1022	6	Stronelairg	875.360601068	S21	7	2019-04-13	after
1022	6	Stronelairg	883.040030483	S21	7	2019-04-13	after
1022	6	Stronelairg	873.910926544	S21	7	2019-04-13	after
1022	6	Stronelairg	879.135228735	S21	7	2019-04-13	after
1022	6	Stronelairg	878.757853921	S21	7	2019-04-13	after
1022	6	Stronelairg	882.087084554	S21	7	2019-04-13	after
1022	6	Stronelairg	885.366373943	S21	7	2019-04-13	after
1022	6	Stronelairg	871.077880149	S21	7	2019-04-13	after
1022	6	Stronelairg	939.087319957	S21	7	2019-04-13	after
1022	6	Stronelairg	941.511715337	S21	7	2019-04-13	after
1022	5	Stronelairg	962.584886759	S21	7	2019-04-13	after
1022	5	Stronelairg	991.554307524	S21	7	2019-04-13	after
1022	5	Stronelairg	998.763095587	S21	7	2019-04-13	after
1022	5	Stronelairg	997.477466187	S21	7	2019-04-13	after
1022	9	Stronelairg	963.010774822	S18	5	2019-04-13	after
1022	9	Stronelairg	593.567401606	S18	5	2019-04-13	after
1022	7	Stronelairg	345.25614532	S18	5	2019-04-13	after
1022	9	Stronelairg	669.9454075	S18	5	2019-04-13	after
1022	9	Stronelairg	527.248462259	S1	6	2019-04-13	after
1022	9	Stronelairg	529.07776565	S1	6	2019-04-13	after
1022	9	Stronelairg	529.369759335	S1	6	2019-04-13	after
1022	9	Stronelairg	529.171234398	S1	6	2019-04-13	after
1022	9	Stronelairg	530.452895865	S1	6	2019-04-13	after
1022	9	Stronelairg	526.941117161	S1	6	2019-04-13	after
1022	9	Stronelairg	520.280624234	S1	6	2019-04-13	after
1022	9	Stronelairg	530.680864596	S1	6	2019-04-13	after
1022	8	Stronelairg	907.734167137	S1	6	2019-04-13	after
1022	8	Stronelairg	734.842272025	S18	5	2019-04-13	after
1022	8	Stronelairg	265.051869202	S18	5	2019-04-13	after
1022	8	Stronelairg	886.043949095	S18	5	2019-04-13	after
1022	5	Stronelairg	500.689289857	S12	9	2019-04-14	after
1022	7	Stronelairg	402.675935019	S13	5	2019-04-14	after
1022	5	Stronelairg	354.174006069	S13	5	2019-04-14	after
1022	5	Stronelairg	267.907474221	S11	5	2019-04-14	after
1022	7	Stronelairg	437.188651953	S13	5	2019-04-14	after
1022	5	Stronelairg	364.944163971	S13	5	2019-04-14	after
1022	8	Stronelairg	330.485948846	S10	10	2019-04-14	after
1022	5	Stronelairg	477.368523982	S3	6	2019-04-14	after
1022	5	Stronelairg	476.954591486	S3	6	2019-04-14	after
1022	5	Stronelairg	478.730919002	S3	6	2019-04-14	after
1022	5	Stronelairg	478.876241516	S3	6	2019-04-14	after
1022	5	Stronelairg	484.579718036	S3	6	2019-04-14	after
1022	5	Stronelairg	481.2707984	S3	6	2019-04-14	after
1022	5	Stronelairg	344.092977246	S12	9	2019-04-14	after
1022	5	Stronelairg	337.141176189	S23	5	2019-04-14	after
1022	5	Stronelairg	318.714645387	S12	9	2019-04-14	after
1022	5	Stronelairg	364.00519246	S12	9	2019-04-14	after
1022	7	Stronelairg	256.038740271	S13	5	2019-04-14	after
1022	5	Stronelairg	339.014777105	S13	5	2019-04-14	after
1022	8	Stronelairg	288.409574871	S25	7	2019-04-14	after
1022	6	Stronelairg	285.966830867	S13	5	2019-04-14	after
1022	5	Stronelairg	332.477645559	S11	5	2019-04-14	after
1022	5	Stronelairg	374.355873902	S11	5	2019-04-14	after
1022	5	Stronelairg	469.803361543	S13	5	2019-04-14	after
1022	7	Stronelairg	412.209938928	S25	7	2019-04-14	after
1022	7	Stronelairg	440.866408042	S25	7	2019-04-14	after
1022	8	Stronelairg	384.56404921	S25	7	2019-04-14	after
1022	8	Stronelairg	387.198226797	S25	7	2019-04-14	after
1022	7	Stronelairg	393.426013736	S25	7	2019-04-14	after
1022	7	Stronelairg	407.733485284	S25	7	2019-04-14	after
1022	7	Stronelairg	411.196775428	S25	7	2019-04-14	after
1022	7	Stronelairg	395.380289762	S25	7	2019-04-14	after
1022	7	Stronelairg	393.770759836	S25	7	2019-04-14	after
1022	8	Stronelairg	396.537754148	S25	7	2019-04-14	after
1022	8	Stronelairg	392.407367571	S25	7	2019-04-14	after
1022	8	Stronelairg	391.225320785	S25	7	2019-04-14	after
1022	8	Stronelairg	390.973909709	S25	7	2019-04-14	after
1022	8	Stronelairg	388.085319041	S25	7	2019-04-14	after
1022	8	Stronelairg	392.272148073	S25	7	2019-04-14	after
1022	8	Stronelairg	387.757828842	S25	7	2019-04-14	after
1022	8	Stronelairg	392.929279368	S25	7	2019-04-14	after
1022	8	Stronelairg	387.181402128	S25	7	2019-04-14	after
1022	7	Stronelairg	390.518174219	S25	7	2019-04-14	after
1022	7	Stronelairg	385.651272642	S25	7	2019-04-14	after
1022	7	Stronelairg	390.137031584	S25	7	2019-04-14	after
1022	8	Stronelairg	390.944290346	S25	7	2019-04-14	after
1022	8	Stronelairg	391.519732991	S25	7	2019-04-14	after
1022	8	Stronelairg	390.085476504	S25	7	2019-04-14	after
1022	8	Stronelairg	392.076346866	S25	7	2019-04-14	after
1022	8	Stronelairg	391.049669949	S25	7	2019-04-14	after
1022	8	Stronelairg	388.928804662	S25	7	2019-04-14	after
1022	8	Stronelairg	392.642390285	S25	7	2019-04-14	after
1022	8	Stronelairg	393.892902972	S25	7	2019-04-14	after
1022	8	Stronelairg	391.250515632	S25	7	2019-04-14	after
1022	8	Stronelairg	390.807490131	S25	7	2019-04-14	after
1022	7	Stronelairg	388.148569414	S25	7	2019-04-14	after
1022	8	Stronelairg	385.30284144	S25	7	2019-04-14	after
1022	8	Stronelairg	396.40646575	S25	7	2019-04-14	after
1022	8	Stronelairg	385.853296821	S25	7	2019-04-14	after
1022	8	Stronelairg	387.930370539	S25	7	2019-04-14	after
1022	8	Stronelairg	389.809276455	S25	7	2019-04-14	after
1022	8	Stronelairg	390.660101184	S25	7	2019-04-14	after
1022	7	Stronelairg	391.126612854	S25	7	2019-04-14	after
1022	8	Stronelairg	386.983028921	S25	7	2019-04-14	after
1022	7	Stronelairg	391.202232831	S25	7	2019-04-14	after
1022	8	Stronelairg	390.775878551	S25	7	2019-04-14	after
1022	8	Stronelairg	393.079122701	S25	7	2019-04-14	after
1022	7	Stronelairg	398.351936906	S25	7	2019-04-14	after
1022	8	Stronelairg	386.292478968	S25	7	2019-04-14	after
1022	5	Stronelairg	181.483374348	S25	7	2019-04-14	after
1022	7	Stronelairg	239.681540859	S25	7	2019-04-14	after
1022	8	Stronelairg	281.40617081	S25	7	2019-04-14	after
1022	5	Stronelairg	321.233888653	S25	7	2019-04-14	after
1022	7	Stronelairg	264.906978617	S25	7	2019-04-14	after
1022	8	Stronelairg	252.265874909	S25	7	2019-04-14	after
1022	8	Stronelairg	341.253907579	S25	7	2019-04-14	after
1022	7	Stronelairg	391.759198737	S11	5	2019-04-14	after
1022	5	Stronelairg	347.010819534	S25	7	2019-04-14	after
1022	7	Stronelairg	327.807017427	S25	7	2019-04-14	after
1022	7	Stronelairg	335.576541707	S25	7	2019-04-14	after
1022	5	Stronelairg	361.779857568	S25	7	2019-04-14	after
1022	8	Stronelairg	289.416247382	S25	7	2019-04-14	after
1022	5	Stronelairg	390.280634255	S13	5	2019-04-14	after
1022	7	Stronelairg	409.191851033	S13	5	2019-04-14	after
1022	7	Stronelairg	411.819300751	S13	5	2019-04-14	after
1022	5	Stronelairg	407.783425793	S13	5	2019-04-14	after
1022	5	Stronelairg	410.217108867	S13	5	2019-04-14	after
1022	8	Stronelairg	361.23429203	S25	7	2019-04-14	after
1022	8	Stronelairg	238.176824996	S25	7	2019-04-14	after
1022	8	Stronelairg	166.719220017	S14	7	2019-04-14	after
1022	10	Stronelairg	583.054584336	S16	6	2019-04-14	after
1022	9	Stronelairg	760.777865811	S16	6	2019-04-14	after
1022	9	Stronelairg	603.585467472	S16	6	2019-04-14	after
1022	9	Stronelairg	407.381665293	S15	7	2019-04-14	after
1022	10	Stronelairg	348.259912182	S15	7	2019-04-14	after
1022	10	Stronelairg	976.215238429	S16	6	2019-04-14	after
1022	10	Stronelairg	614.64598782	S16	6	2019-04-14	after
1022	9	Stronelairg	191.769696288	S15	7	2019-04-14	after
1022	10	Stronelairg	524.697276459	S16	6	2019-04-14	after
1022	10	Stronelairg	556.491690976	S15	7	2019-04-14	after
1022	9	Stronelairg	883.246653197	S16	6	2019-04-14	after
1022	9	Stronelairg	883.875238383	S16	6	2019-04-14	after
1022	9	Stronelairg	883.47641839	S16	6	2019-04-14	after
1022	9	Stronelairg	882.155482554	S16	6	2019-04-14	after
1022	9	Stronelairg	884.260086233	S16	6	2019-04-14	after
1022	9	Stronelairg	878.316460367	S16	6	2019-04-14	after
1022	9	Stronelairg	740.337996222	S16	6	2019-04-14	after
1022	9	Stronelairg	599.535913129	S16	6	2019-04-14	after
1022	9	Stronelairg	826.65894689	S16	6	2019-04-14	after
1022	9	Stronelairg	682.961412432	S16	6	2019-04-14	after
1022	9	Stronelairg	752.255858492	S16	6	2019-04-14	after
1022	8	Stronelairg	455.386305737	S16	6	2019-04-14	after
1022	9	Stronelairg	422.461520747	S16	6	2019-04-14	after
1022	9	Stronelairg	304.468171132	S16	6	2019-04-14	after
1022	9	Stronelairg	370.108157325	S16	6	2019-04-14	after
1022	6	Stronelairg	327.699939214	S15	7	2019-04-14	after
1022	7	Stronelairg	262.441457288	S15	7	2019-04-14	after
1022	10	Stronelairg	686.200377184	S16	6	2019-04-14	after
1022	9	Stronelairg	940.338670842	S16	6	2019-04-14	after
1022	5	Stronelairg	905.642510863	S16	6	2019-04-14	after
1022	7	Stronelairg	970.751416418	S16	6	2019-04-14	after
1022	7	Stronelairg	873.720484843	S16	6	2019-04-14	after
1022	5	Stronelairg	565.460909266	S16	6	2019-04-14	after
1022	8	Stronelairg	433.193117358	S16	6	2019-04-14	after
1022	8	Stronelairg	425.756240071	S16	6	2019-04-14	after
1022	9	Stronelairg	417.582479265	S16	6	2019-04-14	after
1022	9	Stronelairg	427.793274254	S16	6	2019-04-14	after
1022	9	Stronelairg	273.869352546	S15	7	2019-04-14	after
1022	10	Stronelairg	460.756377553	S14	7	2019-04-14	after
1022	8	Stronelairg	174.868452102	S14	7	2019-04-14	after
1022	8	Stronelairg	311.26134567	S25	7	2019-04-14	after
1022	5	Stronelairg	386.834328005	S13	5	2019-04-14	after
1022	5	Stronelairg	385.372099038	S13	5	2019-04-14	after
1022	5	Stronelairg	337.610060457	S13	5	2019-04-14	after
1022	5	Stronelairg	231.171314299	S13	5	2019-04-14	after
1022	7	Stronelairg	306.864674976	S13	5	2019-04-14	after
1022	8	Stronelairg	370.935699079	S25	7	2019-04-14	after
1022	7	Stronelairg	296.001272988	S14	7	2019-04-14	after
1022	7	Stronelairg	294.104581905	S14	7	2019-04-14	after
1022	7	Stronelairg	294.525179648	S14	7	2019-04-14	after
1022	9	Stronelairg	243.736259171	S14	7	2019-04-14	after
1022	10	Stronelairg	664.158137943	S16	6	2019-04-14	after
1022	9	Stronelairg	628.005210032	S16	6	2019-04-14	after
1022	9	Stronelairg	385.061460038	S16	6	2019-04-14	after
1022	8	Stronelairg	141.453669384	S15	7	2019-04-14	after
1022	9	Stronelairg	498.059290116	S16	6	2019-04-14	after
1022	5	Stronelairg	558.863283495	S16	6	2019-04-14	after
1022	7	Stronelairg	541.446886957	S8	8	2019-04-14	after
1022	7	Stronelairg	761.603066332	S7	6	2019-04-14	after
1022	5	Stronelairg	847.509168327	S6	5	2019-04-14	after
1022	7	Stronelairg	940.889993714	S7	6	2019-04-14	after
1022	5	Stronelairg	662.664468826	S6	5	2019-04-14	after
1022	5	Stronelairg	643.693718263	S6	5	2019-04-14	after
1022	5	Stronelairg	553.787406485	S6	5	2019-04-14	after
1022	6	Stronelairg	263.107866727	S6	5	2019-04-14	after
1022	9	Stronelairg	319.510622782	S10	10	2019-04-14	after
1022	9	Stronelairg	332.256615924	S10	10	2019-04-14	after
1022	8	Stronelairg	218.583820445	S12	9	2019-04-14	after
1022	5	Stronelairg	398.457980291	S23	5	2019-04-14	after
1022	5	Stronelairg	391.456407645	S23	5	2019-04-14	after
1022	5	Stronelairg	394.903166735	S23	5	2019-04-14	after
1022	5	Stronelairg	397.72962317	S23	5	2019-04-14	after
1022	5	Stronelairg	398.693076992	S23	5	2019-04-14	after
1022	5	Stronelairg	401.425916336	S23	5	2019-04-14	after
1022	5	Stronelairg	387.609550723	S23	5	2019-04-14	after
1022	5	Stronelairg	388.025803267	S23	5	2019-04-14	after
1022	5	Stronelairg	391.454137349	S23	5	2019-04-14	after
1022	5	Stronelairg	388.305631927	S23	5	2019-04-14	after
1022	5	Stronelairg	314.49327139	S12	9	2019-04-14	after
1022	7	Stronelairg	302.656149904	S12	9	2019-04-14	after
1022	5	Stronelairg	341.9057187	S13	5	2019-04-14	after
1022	5	Stronelairg	412.216040872	S13	5	2019-04-14	after
1022	5	Stronelairg	331.139065021	S23	5	2019-04-14	after
1022	5	Stronelairg	259.576144072	S23	5	2019-04-14	after
1022	5	Stronelairg	265.53734833	S23	5	2019-04-14	after
1022	5	Stronelairg	278.921049916	S23	5	2019-04-14	after
1022	5	Stronelairg	301.820053864	S23	5	2019-04-14	after
1022	5	Stronelairg	215.133673764	S13	5	2019-04-14	after
1022	7	Stronelairg	340.610641205	S13	5	2019-04-14	after
1022	7	Stronelairg	443.367371954	S13	5	2019-04-14	after
1022	7	Stronelairg	400.842416675	S25	7	2019-04-14	after
1022	5	Stronelairg	438.586937356	S5	5	2019-04-14	after
1022	5	Stronelairg	472.790458137	S3	6	2019-04-14	after
1022	5	Stronelairg	476.098331186	S3	6	2019-04-14	after
1022	5	Stronelairg	488.085199822	S3	6	2019-04-14	after
1022	5	Stronelairg	483.945675019	S3	6	2019-04-14	after
1022	5	Stronelairg	474.530929005	S3	6	2019-04-14	after
1022	5	Stronelairg	458.534435275	S3	6	2019-04-14	after
1022	5	Stronelairg	441.031293792	S3	6	2019-04-14	after
1022	5	Stronelairg	440.229910754	S3	6	2019-04-14	after
1022	5	Stronelairg	431.769641759	S3	6	2019-04-14	after
1022	5	Stronelairg	434.132065977	S3	6	2019-04-14	after
1022	5	Stronelairg	421.770039299	S3	6	2019-04-14	after
1022	5	Stronelairg	432.861296545	S3	6	2019-04-14	after
1022	5	Stronelairg	431.361435344	S3	6	2019-04-14	after
1022	5	Stronelairg	316.031394234	S23	5	2019-04-14	after
1022	7	Stronelairg	444.727640627	S13	5	2019-04-14	after
1022	7	Stronelairg	440.403193077	S13	5	2019-04-14	after
1022	8	Stronelairg	390.975495587	S25	7	2019-04-14	after
1022	5	Stronelairg	226.264871416	S13	5	2019-04-14	after
1022	8	Stronelairg	199.126215385	S12	9	2019-04-14	after
1022	10	Stronelairg	272.442991144	S10	10	2019-04-14	after
1022	5	Stronelairg	430.846552482	S3	6	2019-04-14	after
1022	5	Stronelairg	471.176647623	S3	6	2019-04-14	after
1022	5	Stronelairg	416.192241913	S5	5	2019-04-14	after
1022	6	Stronelairg	243.12683696	S3	6	2019-04-14	after
1022	4	Stronelairg	213.565406037	S4	4	2019-04-14	after
1022	4	Stronelairg	666.806686439	S2	5	2019-04-14	after
1022	5	Stronelairg	733.908620983	S5	5	2019-04-14	after
1022	4	Stronelairg	316.579598499	S4	4	2019-04-14	after
1022	5	Stronelairg	408.090198153	S3	6	2019-04-14	after
1022	5	Stronelairg	301.977519718	S13	5	2019-04-14	after
1022	5	Stronelairg	337.726560228	S13	5	2019-04-14	after
1022	7	Stronelairg	439.468659132	S13	5	2019-04-14	after
1022	4	Stronelairg	241.529779231	S24	4	2019-04-14	after
1022	4	Stronelairg	323.956888743	S26	4	2019-04-14	after
1022	6	Stronelairg	487.902297357	S26	4	2019-04-14	after
1022	9	Stronelairg	169.419429127	S14	7	2019-04-14	after
1022	7	Stronelairg	423.755014034	S13	5	2019-04-14	after
1022	5	Stronelairg	311.872907511	S13	5	2019-04-14	after
1022	5	Stronelairg	402.063591348	S17	5	2019-04-14	after
1022	10	Stronelairg	291.39507986	S1	6	2019-04-14	after
1022	7	Stronelairg	591.261770848	S18	5	2019-04-14	after
1022	10	Stronelairg	384.140433053	S17	5	2019-04-14	after
1022	9	Stronelairg	915.700987208	S1	6	2019-04-14	after
1022	6	Stronelairg	974.490308528	S21	7	2019-04-14	after
1022	6	Stronelairg	241.144001418	S21	7	2019-04-15	after
1022	6	Stronelairg	235.948820324	S21	7	2019-04-15	after
1022	7	Stronelairg	665.124491029	S1	6	2019-04-16	after
1022	7	Stronelairg	680.732608203	S1	6	2019-04-16	after
1022	7	Stronelairg	656.221688913	S1	6	2019-04-16	after
1022	7	Stronelairg	659.263135805	S1	6	2019-04-16	after
1022	7	Stronelairg	656.159499655	S1	6	2019-04-16	after
1022	8	Stronelairg	864.570543738	S1	6	2019-04-16	after
1022	10	Stronelairg	850.543302497	S1	6	2019-04-17	after
1022	10	Stronelairg	510.130856589	S1	6	2019-04-17	after
1022	8	Stronelairg	862.309091314	S1	6	2019-04-17	after
1022	9	Stronelairg	836.642174164	S1	6	2019-04-17	after
1022	9	Stronelairg	522.213032846	S1	6	2019-04-17	after
1022	10	Stronelairg	507.382085557	S1	6	2019-04-17	after
1022	10	Stronelairg	511.660964721	S1	6	2019-04-17	after
1022	10	Stronelairg	508.554371001	S1	6	2019-04-17	after
1022	10	Stronelairg	506.113149791	S1	6	2019-04-17	after
1022	10	Stronelairg	502.870567487	S1	6	2019-04-17	after
1022	8	Stronelairg	853.643992305	S1	6	2019-04-17	after
1022	9	Stronelairg	749.269056938	S18	5	2019-04-17	after
1022	7	Stronelairg	966.787534245	S1	6	2019-04-19	after
1022	8	Stronelairg	848.485674341	S18	5	2019-04-19	after
1022	9	Stronelairg	846.423375049	S1	6	2019-04-19	after
1022	9	Stronelairg	667.085499663	S18	5	2019-04-19	after
1022	5	Stronelairg	907.81826935	S21	7	2019-04-19	after
1022	8	Stronelairg	926.524712661	S21	7	2019-04-20	after
1022	6	Stronelairg	915.432239927	S1	6	2019-04-21	after
1022	5	Stronelairg	890.906764797	S21	7	2019-04-21	after
1022	9	Stronelairg	892.652654489	S1	6	2019-04-22	after
1022	9	Stronelairg	867.560231987	S18	5	2019-04-22	after
1022	9	Stronelairg	871.439041133	S18	5	2019-04-22	after
1022	9	Stronelairg	871.699048304	S18	5	2019-04-22	after
1022	9	Stronelairg	873.690222413	S18	5	2019-04-22	after
1022	9	Stronelairg	874.11278675	S18	5	2019-04-22	after
1022	9	Stronelairg	876.582474173	S18	5	2019-04-22	after
1022	9	Stronelairg	878.667296553	S18	5	2019-04-22	after
1022	7	Stronelairg	581.908072836	S21	7	2019-04-22	after
1022	8	Stronelairg	371.669442439	S21	7	2019-04-22	after
1022	6	Stronelairg	685.285794776	S21	7	2019-04-22	after
1022	6	Stronelairg	824.857335461	S18	5	2019-04-22	after
1022	7	Stronelairg	767.873471526	S18	5	2019-04-22	after
1022	8	Stronelairg	568.226227833	S21	7	2019-04-22	after
1022	8	Stronelairg	436.543681644	S21	7	2019-04-22	after
1022	8	Stronelairg	433.630168192	S21	7	2019-04-22	after
1022	8	Stronelairg	383.372742401	S21	7	2019-04-22	after
1022	8	Stronelairg	384.610238775	S21	7	2019-04-22	after
1022	7	Stronelairg	393.306385353	S21	7	2019-04-22	after
1022	5	Stronelairg	467.438669089	S21	7	2019-04-22	after
1022	5	Stronelairg	531.12621807	S21	7	2019-04-22	after
1022	5	Stronelairg	591.165661727	S21	7	2019-04-22	after
1022	5	Stronelairg	521.234926716	S21	7	2019-04-22	after
1022	7	Stronelairg	513.20804857	S21	7	2019-04-22	after
1022	8	Stronelairg	671.152654875	S21	7	2019-04-22	after
1022	6	Stronelairg	868.826823624	S18	5	2019-04-22	after
1022	6	Stronelairg	868.246601528	S18	5	2019-04-22	after
1022	6	Stronelairg	870.293428024	S18	5	2019-04-22	after
1022	6	Stronelairg	868.50414616	S18	5	2019-04-22	after
1022	6	Stronelairg	873.937211191	S18	5	2019-04-22	after
1022	6	Stronelairg	866.835147078	S18	5	2019-04-22	after
1022	8	Stronelairg	953.658487849	S18	5	2019-04-22	after
1022	8	Stronelairg	925.042402991	S18	5	2019-04-22	after
1022	9	Stronelairg	822.971254928	S18	5	2019-04-22	after
1022	7	Stronelairg	993.736272599	S8	8	2019-04-24	after
1022	7	Stronelairg	988.290931861	S8	8	2019-04-24	after
1022	7	Stronelairg	988.095386737	S8	8	2019-04-24	after
1022	7	Stronelairg	992.338181017	S8	8	2019-04-24	after
1022	7	Stronelairg	993.63602318	S8	8	2019-04-24	after
1022	7	Stronelairg	991.711782805	S8	8	2019-04-24	after
1022	7	Stronelairg	987.479451507	S8	8	2019-04-24	after
1022	7	Stronelairg	983.959208432	S8	8	2019-04-24	after
1022	7	Stronelairg	977.649867893	S8	8	2019-04-24	after
1022	7	Stronelairg	977.716565973	S8	8	2019-04-24	after
1022	7	Stronelairg	977.948904987	S8	8	2019-04-24	after
1022	9	Stronelairg	777.529532969	S16	6	2019-04-24	after
1022	9	Stronelairg	475.806560156	S16	6	2019-04-24	after
1022	9	Stronelairg	668.49822959	S16	6	2019-04-24	after
1022	9	Stronelairg	662.415748786	S16	6	2019-04-24	after
1022	9	Stronelairg	660.55349853	S16	6	2019-04-24	after
1022	10	Stronelairg	677.083970469	S16	6	2019-04-24	after
1022	10	Stronelairg	658.110318209	S16	6	2019-04-24	after
1022	10	Stronelairg	622.70841362	S16	6	2019-04-24	after
1022	10	Stronelairg	661.908892306	S16	6	2019-04-24	after
1022	9	Stronelairg	654.425422755	S16	6	2019-04-24	after
1022	9	Stronelairg	655.022600958	S16	6	2019-04-24	after
1022	9	Stronelairg	694.656273392	S16	6	2019-04-24	after
1022	10	Stronelairg	691.266355968	S16	6	2019-04-24	after
1022	10	Stronelairg	661.272267872	S16	6	2019-04-24	after
1022	10	Stronelairg	627.169185325	S16	6	2019-04-24	after
1022	10	Stronelairg	632.095877005	S16	6	2019-04-24	after
1022	10	Stronelairg	624.976179316	S16	6	2019-04-24	after
1022	10	Stronelairg	610.599273419	S16	6	2019-04-24	after
1022	10	Stronelairg	598.025366589	S16	6	2019-04-24	after
1022	10	Stronelairg	619.221072205	S16	6	2019-04-24	after
1022	9	Stronelairg	700.767800686	S16	6	2019-04-24	after
1022	9	Stronelairg	563.027913797	S16	6	2019-04-24	after
1022	9	Stronelairg	467.472707025	S16	6	2019-04-24	after
1022	10	Stronelairg	590.916271017	S16	6	2019-04-24	after
1022	8	Stronelairg	309.130447052	S16	6	2019-04-24	after
1022	10	Stronelairg	582.818796106	S16	6	2019-04-24	after
1022	10	Stronelairg	475.913074255	S16	6	2019-04-24	after
1022	9	Stronelairg	644.858967894	S16	6	2019-04-24	after
1022	9	Stronelairg	654.049133917	S16	6	2019-04-24	after
1022	8	Stronelairg	748.25881484	S16	6	2019-04-24	after
1022	8	Stronelairg	746.365466009	S16	6	2019-04-24	after
1022	9	Stronelairg	716.78391993	S16	6	2019-04-24	after
1022	10	Stronelairg	616.610801027	S16	6	2019-04-24	after
1022	9	Stronelairg	594.491095897	S16	6	2019-04-24	after
1022	10	Stronelairg	636.132776514	S16	6	2019-04-24	after
1022	9	Stronelairg	977.432303261	S16	6	2019-04-25	after
1022	9	Stronelairg	976.191355565	S16	6	2019-04-25	after
1022	9	Stronelairg	959.82795461	S16	6	2019-04-25	after
1022	9	Stronelairg	715.806249825	S16	6	2019-04-25	after
1022	7	Stronelairg	835.945316533	S16	6	2019-04-25	after
1022	5	Stronelairg	732.623556971	S16	6	2019-04-25	after
1022	7	Stronelairg	763.325559679	S8	8	2019-04-25	after
1022	7	Stronelairg	761.712681278	S8	8	2019-04-25	after
1022	7	Stronelairg	763.577579185	S8	8	2019-04-25	after
1022	7	Stronelairg	765.198780509	S8	8	2019-04-25	after
1022	7	Stronelairg	764.360944591	S8	8	2019-04-25	after
1022	7	Stronelairg	767.185532364	S8	8	2019-04-25	after
1022	7	Stronelairg	761.45638248	S8	8	2019-04-25	after
1022	7	Stronelairg	764.610841561	S8	8	2019-04-25	after
1022	7	Stronelairg	765.89193532	S8	8	2019-04-25	after
1022	5	Stronelairg	772.169664611	S16	6	2019-04-25	after
1022	5	Stronelairg	707.236371726	S16	6	2019-04-25	after
1022	5	Stronelairg	698.02055761	S16	6	2019-04-25	after
1022	6	Stronelairg	932.577512152	S16	6	2019-04-25	after
1022	9	Stronelairg	829.172484915	S16	6	2019-04-25	after
1022	9	Stronelairg	922.440003628	S16	6	2019-04-25	after
1022	7	Stronelairg	867.171846103	S8	8	2019-04-25	after
1022	7	Stronelairg	1005.00174732	S8	8	2019-04-25	after
1022	5	Stronelairg	812.660204432	S8	8	2019-04-26	after
1022	5	Stronelairg	538.308267381	S7	6	2019-04-26	after
1022	5	Stronelairg	454.432135006	S16	6	2019-04-26	after
1022	9	Stronelairg	821.89019331	S16	6	2019-04-26	after
1022	9	Stronelairg	989.511282022	S16	6	2019-04-26	after
1022	9	Stronelairg	367.196437893	S16	6	2019-04-26	after
1022	5	Stronelairg	362.867287312	S16	6	2019-04-26	after
1022	9	Stronelairg	390.118941362	S16	6	2019-04-26	after
1022	8	Stronelairg	515.795264554	S16	6	2019-04-26	after
1022	9	Stronelairg	1000.65065743	S16	6	2019-04-26	after
1022	10	Stronelairg	709.807267155	S16	6	2019-04-26	after
1022	8	Stronelairg	979.502137124	S16	6	2019-04-26	after
1022	9	Stronelairg	731.299715129	S16	6	2019-04-26	after
1022	7	Stronelairg	296.979592022	S16	6	2019-04-26	after
1022	5	Stronelairg	368.44570943	S16	6	2019-04-26	after
1022	7	Stronelairg	549.006828655	S8	8	2019-04-26	after
1022	7	Stronelairg	545.079902325	S8	8	2019-04-26	after
1022	7	Stronelairg	602.948479128	S8	8	2019-04-26	after
1022	5	Stronelairg	533.869074404	S7	6	2019-04-26	after
1022	7	Stronelairg	640.205915221	S7	6	2019-04-26	after
1022	7	Stronelairg	700.05199865	S8	8	2019-04-26	after
1022	7	Stronelairg	699.446067123	S8	8	2019-04-26	after
1022	7	Stronelairg	698.844343511	S8	8	2019-04-26	after
1022	5	Stronelairg	593.554956223	S7	6	2019-04-26	after
1022	7	Stronelairg	637.115543142	S7	6	2019-04-26	after
1022	7	Stronelairg	817.32422032	S7	6	2019-04-26	after
1022	7	Stronelairg	882.689572753	S7	6	2019-04-26	after
1022	7	Stronelairg	869.900717772	S8	8	2019-04-26	after
1022	7	Stronelairg	678.215246048	S8	8	2019-04-26	after
1022	7	Stronelairg	708.337678414	S8	8	2019-04-26	after
1022	7	Stronelairg	964.330623616	S7	6	2019-04-26	after
1022	5	Stronelairg	468.455673911	S7	6	2019-04-26	after
1022	5	Stronelairg	462.158049354	S7	6	2019-04-26	after
1022	5	Stronelairg	458.919657725	S7	6	2019-04-26	after
1022	5	Stronelairg	527.660621728	S7	6	2019-04-26	after
1022	5	Stronelairg	469.853977688	S7	6	2019-04-26	after
1022	5	Stronelairg	467.110093163	S7	6	2019-04-26	after
1022	7	Stronelairg	604.879109193	S8	8	2019-04-26	after
1022	7	Stronelairg	743.10599382	S8	8	2019-04-26	after
1022	6	Stronelairg	1003.70852684	S8	8	2019-04-26	after
1022	7	Stronelairg	769.771781471	S8	8	2019-04-26	after
1022	5	Stronelairg	532.475869527	S16	6	2019-04-26	after
1022	10	Stronelairg	683.307042006	S16	6	2019-04-26	after
1022	9	Stronelairg	789.580204411	S16	6	2019-04-26	after
1022	9	Stronelairg	667.271421472	S16	6	2019-04-27	after
1022	9	Stronelairg	663.176246282	S16	6	2019-04-27	after
1022	10	Stronelairg	805.109908341	S29	8	2019-04-27	after
1022	10	Stronelairg	508.241057217	S15	7	2019-04-27	after
1022	9	Stronelairg	302.286144988	S15	7	2019-04-27	after
1022	10	Stronelairg	534.979027839	S29	8	2019-04-27	after
1022	10	Stronelairg	535.34386047	S29	8	2019-04-27	after
1022	10	Stronelairg	586.160320882	S29	8	2019-04-27	after
1022	8	Stronelairg	514.079789257	S29	8	2019-04-27	after
1022	9	Stronelairg	792.280977559	S16	6	2019-04-27	after
1022	8	Stronelairg	449.749316537	S16	6	2019-04-27	after
1022	5	Stronelairg	626.974693408	S16	6	2019-04-27	after
1022	5	Stronelairg	811.448349913	S16	6	2019-04-27	after
1022	5	Stronelairg	832.211831907	S16	6	2019-04-27	after
1022	6	Stronelairg	996.190128187	S16	6	2019-04-27	after
1022	7	Stronelairg	756.538582253	S29	8	2019-04-27	after
1022	9	Stronelairg	1008.79208422	S29	8	2019-04-27	after
1022	9	Stronelairg	999.275437576	S29	8	2019-04-27	after
1022	9	Stronelairg	785.076133293	S29	8	2019-04-27	after
1022	8	Stronelairg	555.055993774	S29	8	2019-04-27	after
1022	5	Stronelairg	897.056678079	S31	9	2019-04-27	after
1022	9	Stronelairg	941.34750193	S29	8	2019-04-27	after
1022	7	Stronelairg	639.315274127	S29	8	2019-04-27	after
1022	10	Stronelairg	682.381451304	S29	8	2019-04-27	after
1022	10	Stronelairg	958.491252687	S29	8	2019-04-27	after
1022	9	Stronelairg	765.442017287	S29	8	2019-04-27	after
1022	9	Stronelairg	847.815708442	S29	8	2019-04-27	after
1022	9	Stronelairg	640.628402228	S29	8	2019-04-27	after
1022	7	Stronelairg	823.493318617	S29	8	2019-04-27	after
1022	9	Stronelairg	680.245507294	S29	8	2019-04-27	after
1022	9	Stronelairg	570.102586747	S29	8	2019-04-27	after
1022	7	Stronelairg	237.557121838	S28	6	2019-04-27	after
1022	9	Stronelairg	520.771896595	S29	8	2019-04-27	after
1022	9	Stronelairg	847.373836847	S29	8	2019-04-27	after
1022	9	Stronelairg	593.188402701	S29	8	2019-04-27	after
1022	7	Stronelairg	975.230917328	S16	6	2019-04-27	after
1022	9	Stronelairg	1000.96267156	S29	8	2019-04-28	after
1022	9	Stronelairg	1003.42364559	S29	8	2019-04-28	after
1022	10	Stronelairg	855.336597482	S16	6	2019-04-28	after
1022	9	Stronelairg	902.155876907	S16	6	2019-04-28	after
1022	10	Stronelairg	1003.40521369	S16	6	2019-04-28	after
1022	6	Stronelairg	854.045555161	S16	6	2019-04-28	after
1022	7	Stronelairg	827.002320279	S8	8	2019-04-28	after
1022	5	Stronelairg	837.553389397	S8	8	2019-04-28	after
1022	7	Stronelairg	824.407150301	S8	8	2019-04-28	after
1022	7	Stronelairg	934.930480361	S7	6	2019-04-28	after
1022	7	Stronelairg	932.731779425	S7	6	2019-04-28	after
1022	7	Stronelairg	933.454734868	S7	6	2019-04-28	after
1022	7	Stronelairg	935.907109027	S7	6	2019-04-28	after
1022	8	Stronelairg	940.094851381	S7	6	2019-04-28	after
1022	8	Stronelairg	940.69275418	S7	6	2019-04-28	after
1022	7	Stronelairg	938.123175092	S7	6	2019-04-28	after
1022	7	Stronelairg	618.523728877	S8	8	2019-04-28	after
1022	7	Stronelairg	722.780594325	S8	8	2019-04-28	after
1022	7	Stronelairg	777.747604887	S7	6	2019-04-28	after
1022	7	Stronelairg	550.08344851	S8	8	2019-04-28	after
1022	5	Stronelairg	413.698217011	S16	6	2019-04-28	after
1022	8	Stronelairg	298.213566224	S16	6	2019-04-28	after
1022	9	Stronelairg	460.21683803	S16	6	2019-04-28	after
1022	10	Stronelairg	1002.11704521	S16	6	2019-04-28	after
1022	9	Stronelairg	878.950896702	S16	6	2019-04-28	after
1022	10	Stronelairg	673.366459009	S16	6	2019-04-28	after
1022	10	Stronelairg	461.620414492	S15	7	2019-04-28	after
1022	9	Stronelairg	329.854435487	S15	7	2019-04-28	after
1022	9	Stronelairg	392.898329461	S16	6	2019-04-28	after
1022	9	Stronelairg	205.429944725	S16	6	2019-04-28	after
1022	9	Stronelairg	519.05741084	S16	6	2019-04-28	after
1022	10	Stronelairg	573.802776222	S16	6	2019-04-28	after
1022	9	Stronelairg	692.30044062	S16	6	2019-04-28	after
1022	9	Stronelairg	657.417356441	S16	6	2019-04-28	after
1022	9	Stronelairg	583.249837954	S16	6	2019-04-28	after
1022	10	Stronelairg	431.761500187	S15	7	2019-04-28	after
1022	8	Stronelairg	366.311450943	S15	7	2019-04-28	after
1022	8	Stronelairg	368.836767421	S15	7	2019-04-28	after
1022	8	Stronelairg	368.497235041	S15	7	2019-04-28	after
1022	8	Stronelairg	367.125823271	S15	7	2019-04-28	after
1022	10	Stronelairg	552.401568344	S16	6	2019-04-28	after
1022	9	Stronelairg	480.267068684	S16	6	2019-04-28	after
1022	9	Stronelairg	537.341482947	S16	6	2019-04-28	after
1022	10	Stronelairg	706.586827714	S16	6	2019-04-28	after
1022	9	Stronelairg	644.775069934	S16	6	2019-04-28	after
1022	10	Stronelairg	838.221940202	S16	6	2019-04-28	after
1022	9	Stronelairg	894.116289929	S16	6	2019-04-28	after
1022	9	Stronelairg	839.108254423	S16	6	2019-04-28	after
1022	9	Stronelairg	526.467589954	S16	6	2019-04-28	after
1022	9	Stronelairg	340.954033759	S15	7	2019-04-28	after
1022	9	Stronelairg	317.642447545	S15	7	2019-04-28	after
1022	9	Stronelairg	419.549402716	S16	6	2019-04-28	after
1022	8	Stronelairg	190.961120717	S16	6	2019-04-28	after
1022	5	Stronelairg	456.271650239	S16	6	2019-04-28	after
1022	5	Stronelairg	699.643962476	S16	6	2019-04-28	after
1022	5	Stronelairg	903.692144934	S8	8	2019-04-28	after
1022	7	Stronelairg	919.922381641	S8	8	2019-04-28	after
1022	6	Stronelairg	857.547074488	S16	6	2019-04-28	after
1022	8	Stronelairg	472.207859912	S16	6	2019-04-28	after
1022	8	Stronelairg	474.875315106	S16	6	2019-04-28	after
1022	8	Stronelairg	474.782646947	S16	6	2019-04-28	after
1022	8	Stronelairg	470.293516699	S16	6	2019-04-28	after
1022	8	Stronelairg	467.463368093	S16	6	2019-04-28	after
1022	8	Stronelairg	472.869596757	S16	6	2019-04-28	after
1022	8	Stronelairg	474.936035773	S16	6	2019-04-28	after
1022	8	Stronelairg	471.601805513	S16	6	2019-04-28	after
1022	9	Stronelairg	700.594782396	S16	6	2019-04-28	after
1022	9	Stronelairg	586.766377017	S16	6	2019-04-28	after
1022	10	Stronelairg	433.498364113	S15	7	2019-04-28	after
1022	8	Stronelairg	783.626297969	S16	6	2019-04-28	after
1022	9	Stronelairg	495.267289213	S16	6	2019-04-28	after
1022	9	Stronelairg	335.762788016	S15	7	2019-04-28	after
1022	10	Stronelairg	381.944099683	S14	7	2019-04-28	after
1022	10	Stronelairg	381.028079348	S14	7	2019-04-28	after
1022	9	Stronelairg	379.458693214	S14	7	2019-04-28	after
1022	9	Stronelairg	381.351166058	S14	7	2019-04-28	after
1022	9	Stronelairg	379.408201576	S14	7	2019-04-28	after
1022	9	Stronelairg	381.238257606	S14	7	2019-04-28	after
1022	9	Stronelairg	385.713148726	S14	7	2019-04-28	after
1022	9	Stronelairg	384.33659139	S14	7	2019-04-28	after
1022	9	Stronelairg	379.495807925	S14	7	2019-04-28	after
1022	9	Stronelairg	383.903296198	S14	7	2019-04-28	after
1022	9	Stronelairg	387.995853038	S14	7	2019-04-28	after
1022	9	Stronelairg	382.051927547	S14	7	2019-04-28	after
1022	8	Stronelairg	384.472070561	S28	6	2019-04-28	after
1022	10	Stronelairg	578.17590964	S29	8	2019-04-28	after
1022	10	Stronelairg	581.740407259	S29	8	2019-04-28	after
1022	10	Stronelairg	580.460465022	S29	8	2019-04-28	after
1022	10	Stronelairg	580.120291498	S29	8	2019-04-28	after
1022	10	Stronelairg	580.853685698	S29	8	2019-04-28	after
1022	10	Stronelairg	534.956409927	S15	7	2019-04-28	after
1022	7	Stronelairg	325.780093086	S16	6	2019-04-28	after
1022	7	Stronelairg	724.626810483	S8	8	2019-04-29	after
1022	8	Stronelairg	293.221370276	S16	6	2019-04-29	after
1022	5	Stronelairg	750.152006014	S16	6	2019-04-29	after
1022	5	Stronelairg	757.510034668	S16	6	2019-04-29	after
1022	5	Stronelairg	762.517582086	S16	6	2019-04-29	after
1022	7	Stronelairg	912.09345589	S16	6	2019-04-29	after
1022	10	Stronelairg	603.381174956	S16	6	2019-04-29	after
1022	6	Stronelairg	832.464103841	S16	6	2019-04-29	after
1022	5	Stronelairg	620.708015935	S8	8	2019-04-29	after
1022	7	Stronelairg	831.450628289	S8	8	2019-04-29	after
1022	5	Stronelairg	1000.46749991	S8	8	2019-04-29	after
1022	5	Stronelairg	1001.04159449	S8	8	2019-04-29	after
1022	5	Stronelairg	777.911441731	S8	8	2019-04-29	after
1022	6	Stronelairg	537.052153801	S16	6	2019-04-29	after
1022	9	Stronelairg	838.213015274	S16	6	2019-04-29	after
1022	9	Stronelairg	939.472165712	S16	6	2019-04-29	after
1022	9	Stronelairg	700.205531649	S38	5	2019-04-29	after
1022	10	Stronelairg	632.698256745	S38	5	2019-04-29	after
1022	8	Stronelairg	587.27723168	S48	5	2019-04-29	after
1022	9	Stronelairg	784.518194406	S16	6	2019-04-29	after
1022	10	Stronelairg	678.27300542	S16	6	2019-04-29	after
1022	9	Stronelairg	594.892802342	S16	6	2019-04-29	after
1022	9	Stronelairg	570.210680536	S16	6	2019-04-29	after
1022	7	Stronelairg	706.79057731	S16	6	2019-04-29	after
1022	9	Stronelairg	744.847645041	S16	6	2019-04-29	after
1022	9	Stronelairg	526.132885637	S16	6	2019-04-29	after
1022	9	Stronelairg	426.224812121	S16	6	2019-04-29	after
1022	8	Stronelairg	383.615204732	S16	6	2019-04-29	after
1022	7	Stronelairg	507.61677732	S16	6	2019-04-29	after
1022	7	Stronelairg	401.911069523	S15	7	2019-04-29	after
1022	5	Stronelairg	336.516612375	S11	5	2019-04-29	after
1022	5	Stronelairg	399.159986445	S13	5	2019-04-29	after
1022	5	Stronelairg	442.250331826	S13	5	2019-04-29	after
1022	5	Stronelairg	307.760773884	S19	5	2019-04-29	after
1022	10	Stronelairg	470.835471831	S18	5	2019-04-29	after
1022	6	Stronelairg	960.471735205	S18	5	2019-04-29	after
1022	9	Stronelairg	779.451179731	S1	6	2019-04-29	after
1022	10	Stronelairg	536.063822256	S1	6	2019-04-29	after
1022	9	Stronelairg	806.43239587	S1	6	2019-04-29	after
1022	5	Stronelairg	882.598812907	S21	7	2019-04-30	after
1022	7	Stronelairg	635.222802783	S21	7	2019-04-30	after
1022	6	Stronelairg	712.39299774	S21	7	2019-04-30	after
1022	6	Stronelairg	976.164431018	S18	5	2019-04-30	after
1022	9	Stronelairg	869.780855391	S1	6	2019-04-30	after
1022	7	Stronelairg	719.335480226	S21	7	2019-04-30	after
1022	8	Stronelairg	598.588501557	S21	7	2019-04-30	after
1022	8	Stronelairg	599.090650489	S21	7	2019-04-30	after
1022	8	Stronelairg	597.024125998	S21	7	2019-04-30	after
1022	8	Stronelairg	600.810500552	S21	7	2019-04-30	after
1022	8	Stronelairg	599.969583082	S21	7	2019-04-30	after
1022	8	Stronelairg	602.615425032	S21	7	2019-04-30	after
1022	8	Stronelairg	601.007834745	S21	7	2019-04-30	after
1022	8	Stronelairg	601.954995214	S21	7	2019-04-30	after
1022	8	Stronelairg	598.904506164	S21	7	2019-04-30	after
1022	8	Stronelairg	597.289616959	S21	7	2019-04-30	after
1022	8	Stronelairg	598.821507	S21	7	2019-04-30	after
1022	8	Stronelairg	597.567422902	S21	7	2019-04-30	after
1022	8	Stronelairg	597.289616959	S21	7	2019-04-30	after
1022	8	Stronelairg	597.525113031	S21	7	2019-04-30	after
1022	8	Stronelairg	598.859910455	S21	7	2019-04-30	after
1022	8	Stronelairg	597.613001476	S21	7	2019-04-30	after
1022	8	Stronelairg	600.2889917	S21	7	2019-04-30	after
1022	8	Stronelairg	657.150866651	S21	7	2019-04-30	after
1022	5	Stronelairg	797.023819626	S21	7	2019-04-30	after
1022	6	Stronelairg	980.189742225	S21	7	2019-04-30	after
1022	5	Stronelairg	859.066346401	S65	7	2019-04-30	after
1022	5	Stronelairg	934.937896228	S65	7	2019-04-30	after
1022	5	Stronelairg	946.362224423	S65	7	2019-04-30	after
1022	6	Stronelairg	939.009885608	S65	7	2019-04-30	after
1022	9	Stronelairg	900.434265443	S65	7	2019-04-30	after
1022	8	Stronelairg	897.211375764	S65	7	2019-04-30	after
1022	8	Stronelairg	895.212573869	S65	7	2019-04-30	after
1022	8	Stronelairg	895.207466157	S65	7	2019-04-30	after
1022	8	Stronelairg	786.600892544	S65	7	2019-04-30	after
1022	8	Stronelairg	719.790525843	S65	7	2019-04-30	after
1022	8	Stronelairg	713.175321365	S65	7	2019-04-30	after
1022	8	Stronelairg	731.712509606	S65	7	2019-04-30	after
1022	8	Stronelairg	734.811896652	S65	7	2019-04-30	after
1022	6	Stronelairg	607.6705816	S65	7	2019-04-30	after
1022	8	Stronelairg	422.233741819	S65	7	2019-04-30	after
1022	8	Stronelairg	502.947927123	S65	7	2019-04-30	after
1022	7	Stronelairg	561.163754901	S65	7	2019-04-30	after
1022	7	Stronelairg	587.857768874	S65	7	2019-04-30	after
1022	7	Stronelairg	672.398143507	S65	7	2019-04-30	after
1022	7	Stronelairg	671.95983173	S65	7	2019-04-30	after
1022	9	Stronelairg	800.356901005	S65	7	2019-04-30	after
1022	7	Stronelairg	811.837965561	S65	7	2019-04-30	after
1022	7	Stronelairg	820.694311854	S65	7	2019-04-30	after
1022	8	Stronelairg	790.444728004	S65	7	2019-04-30	after
1022	8	Stronelairg	793.6612767	S65	7	2019-04-30	after
1022	7	Stronelairg	763.499028024	S65	7	2019-04-30	after
1022	7	Stronelairg	762.822835325	S65	7	2019-04-30	after
1022	7	Stronelairg	762.332687439	S65	7	2019-04-30	after
1022	7	Stronelairg	764.873421522	S65	7	2019-04-30	after
1022	7	Stronelairg	765.637155247	S65	7	2019-04-30	after
1022	7	Stronelairg	762.038928017	S65	7	2019-04-30	after
1022	7	Stronelairg	763.818891849	S65	7	2019-04-30	after
1022	7	Stronelairg	761.131085814	S65	7	2019-04-30	after
1022	7	Stronelairg	762.270376138	S65	7	2019-04-30	after
1022	7	Stronelairg	764.24496273	S65	7	2019-04-30	after
1022	7	Stronelairg	764.410632528	S65	7	2019-04-30	after
1022	7	Stronelairg	759.744185296	S65	7	2019-04-30	after
1022	6	Stronelairg	966.338052879	S65	7	2019-04-30	after
1022	6	Stronelairg	961.66663266	S65	7	2019-04-30	after
1022	8	Stronelairg	1001.0003761	S1	6	2019-05-04	after
1022	5	Stronelairg	1006.84180071	S1	6	2019-05-04	after
1022	5	Stronelairg	944.897265493	S1	6	2019-05-04	after
1022	5	Stronelairg	951.267542693	S1	6	2019-05-04	after
1022	5	Stronelairg	892.686572901	S1	6	2019-05-04	after
1022	8	Stronelairg	816.169723046	S22	5	2019-05-06	after
1022	10	Stronelairg	491.806086386	S22	5	2019-05-06	after
1022	10	Stronelairg	498.905901446	S22	5	2019-05-06	after
1022	10	Stronelairg	618.265002818	S22	5	2019-05-06	after
1022	10	Stronelairg	515.732131175	S22	5	2019-05-06	after
1022	10	Stronelairg	524.286639618	S22	5	2019-05-06	after
1022	10	Stronelairg	513.425069483	S22	5	2019-05-06	after
1022	10	Stronelairg	543.698570845	S22	5	2019-05-06	after
1022	7	Stronelairg	712.750576723	S42	5	2019-05-06	after
1022	7	Stronelairg	960.04607702	S42	5	2019-05-06	after
1022	8	Stronelairg	992.992315751	S42	5	2019-05-06	after
1022	5	Stronelairg	742.114717379	S42	5	2019-05-06	after
1022	7	Stronelairg	986.286824658	S42	5	2019-05-06	after
1022	8	Stronelairg	840.332665791	S22	5	2019-05-06	after
1022	7	Stronelairg	853.487438789	S21	7	2019-05-06	after
1022	7	Stronelairg	815.789874409	S22	5	2019-07-15	after
1022	6	Stronelairg	784.755277892	S1	6	2019-07-17	after
1022	7	Stronelairg	948.606051025	S1	6	2019-07-18	after
1022	8	Stronelairg	991.160797819	S1	6	2019-07-18	after
1022	6	Stronelairg	913.624361925	S1	6	2019-07-18	after
1022	9	Stronelairg	807.208081688	S1	6	2019-07-18	after
1022	9	Stronelairg	805.51986336	S1	6	2019-07-18	after
1022	9	Stronelairg	809.921755951	S1	6	2019-07-18	after
1022	9	Stronelairg	807.148105349	S1	6	2019-07-18	after
1022	9	Stronelairg	810.432212183	S1	6	2019-07-18	after
1022	9	Stronelairg	810.667237862	S1	6	2019-07-18	after
1022	9	Stronelairg	805.941057229	S1	6	2019-07-18	after
1022	7	Stronelairg	722.659733021	S1	6	2019-07-18	after
1022	9	Stronelairg	591.941835174	S1	6	2019-07-18	after
1022	9	Stronelairg	597.596192761	S1	6	2019-07-18	after
1022	9	Stronelairg	595.439664965	S1	6	2019-07-18	after
1022	9	Stronelairg	597.37713278	S1	6	2019-07-18	after
1022	9	Stronelairg	598.009733914	S1	6	2019-07-18	after
1022	9	Stronelairg	815.396510738	S1	6	2019-07-18	after
1022	9	Stronelairg	818.532128142	S1	6	2019-07-18	after
1022	9	Stronelairg	822.403803053	S1	6	2019-07-18	after
1022	7	Stronelairg	497.69962827	S1	6	2019-07-18	after
1022	9	Stronelairg	859.228035705	S1	6	2019-07-18	after
1022	10	Stronelairg	831.153745657	S1	6	2019-07-18	after
1022	10	Stronelairg	831.407740389	S1	6	2019-07-18	after
1022	10	Stronelairg	830.078950414	S1	6	2019-07-18	after
1022	10	Stronelairg	832.253159067	S1	6	2019-07-18	after
1022	10	Stronelairg	830.222583887	S1	6	2019-07-18	after
1022	10	Stronelairg	832.43620709	S1	6	2019-07-18	after
1022	10	Stronelairg	834.72794387	S1	6	2019-07-18	after
1022	8	Stronelairg	836.637148531	S1	6	2019-07-20	after
1022	8	Stronelairg	909.771282536	S18	5	2019-07-28	after
1022	8	Stronelairg	753.450842841	S18	5	2019-07-28	after
1022	8	Stronelairg	755.192351096	S18	5	2019-07-28	after
1022	10	Stronelairg	711.540251826	S18	5	2019-07-28	after
1022	9	Stronelairg	653.646365373	S18	5	2019-07-28	after
1022	9	Stronelairg	651.202122692	S18	5	2019-07-28	after
1022	9	Stronelairg	654.610987011	S18	5	2019-07-28	after
1022	9	Stronelairg	653.903761777	S18	5	2019-07-28	after
1022	9	Stronelairg	656.920119803	S18	5	2019-07-28	after
1022	9	Stronelairg	656.47229527	S18	5	2019-07-28	after
1022	9	Stronelairg	654.406968544	S18	5	2019-07-28	after
1022	9	Stronelairg	654.970605696	S18	5	2019-07-28	after
1022	9	Stronelairg	614.298943511	S18	5	2019-07-28	after
1022	9	Stronelairg	491.370906697	S21	7	2019-07-28	after
1022	9	Stronelairg	517.023584081	S21	7	2019-07-28	after
1022	9	Stronelairg	514.90436386	S21	7	2019-07-28	after
1022	8	Stronelairg	507.047874857	S21	7	2019-07-28	after
1022	8	Stronelairg	587.95045616	S21	7	2019-07-28	after
1022	8	Stronelairg	586.754601046	S21	7	2019-07-28	after
1022	8	Stronelairg	586.987181021	S21	7	2019-07-28	after
1022	8	Stronelairg	586.115986393	S21	7	2019-07-28	after
1022	8	Stronelairg	584.65638822	S21	7	2019-07-28	after
1022	8	Stronelairg	583.815554552	S21	7	2019-07-28	after
1022	8	Stronelairg	588.178040079	S21	7	2019-07-28	after
1022	8	Stronelairg	579.182613983	S21	7	2019-07-28	after
1022	8	Stronelairg	574.963841248	S21	7	2019-07-28	after
1022	8	Stronelairg	589.068490738	S21	7	2019-07-28	after
1022	8	Stronelairg	583.900218042	S21	7	2019-07-28	after
1022	8	Stronelairg	588.140706934	S21	7	2019-07-28	after
1022	8	Stronelairg	578.83049939	S21	7	2019-07-28	after
1022	8	Stronelairg	579.827301587	S21	7	2019-07-28	after
1022	8	Stronelairg	584.350816913	S21	7	2019-07-28	after
1022	8	Stronelairg	586.416406628	S21	7	2019-07-28	after
1022	8	Stronelairg	585.354207219	S21	7	2019-07-28	after
1022	8	Stronelairg	588.514625743	S21	7	2019-07-28	after
1022	8	Stronelairg	585.574593783	S21	7	2019-07-28	after
1022	8	Stronelairg	587.571034207	S21	7	2019-07-28	after
1022	7	Stronelairg	295.955175775	S21	7	2019-07-28	after
1022	5	Stronelairg	521.097545966	S21	7	2019-07-28	after
1022	5	Stronelairg	634.637855158	S21	7	2019-07-28	after
1022	5	Stronelairg	570.083884744	S21	7	2019-07-28	after
1022	5	Stronelairg	567.022370354	S21	7	2019-07-28	after
1022	5	Stronelairg	569.249296493	S21	7	2019-07-28	after
1022	5	Stronelairg	570.523485105	S21	7	2019-07-28	after
1022	8	Stronelairg	814.602077708	S22	5	2019-07-28	after
1022	8	Stronelairg	835.603306938	S22	5	2019-07-28	after
1022	10	Stronelairg	512.69511954	S22	5	2019-07-28	after
1022	10	Stronelairg	529.696628671	S22	5	2019-07-28	after
1022	10	Stronelairg	527.193939868	S22	5	2019-07-28	after
1022	10	Stronelairg	523.532297153	S22	5	2019-07-28	after
1022	6	Stronelairg	444.014965575	S22	5	2019-07-28	after
1022	5	Stronelairg	336.977879085	S21	7	2019-07-28	after
1022	8	Stronelairg	625.111169913	S21	7	2019-07-28	after
1022	8	Stronelairg	624.13057508	S21	7	2019-07-28	after
1022	8	Stronelairg	627.429076333	S21	7	2019-07-28	after
1022	8	Stronelairg	633.654337207	S21	7	2019-07-28	after
1022	8	Stronelairg	588.85796526	S21	7	2019-07-28	after
1022	8	Stronelairg	587.203319859	S21	7	2019-07-28	after
1022	8	Stronelairg	580.266346595	S21	7	2019-07-28	after
1022	8	Stronelairg	583.045279124	S21	7	2019-07-28	after
1022	8	Stronelairg	587.5412692	S21	7	2019-07-28	after
1022	8	Stronelairg	590.518683431	S21	7	2019-07-28	after
1022	8	Stronelairg	591.648443151	S21	7	2019-07-28	after
1022	8	Stronelairg	591.967004527	S21	7	2019-07-28	after
1022	8	Stronelairg	589.407030492	S21	7	2019-07-28	after
1022	8	Stronelairg	583.27926952	S21	7	2019-07-28	after
1022	5	Stronelairg	960.582733627	S21	7	2019-07-28	after
1022	5	Stronelairg	923.719198422	S21	7	2019-07-28	after
1022	5	Stronelairg	929.139988519	S21	7	2019-07-28	after
1022	5	Stronelairg	926.170100451	S21	7	2019-07-28	after
1022	5	Stronelairg	934.361744089	S21	7	2019-07-28	after
1022	5	Stronelairg	933.412576322	S21	7	2019-07-28	after
1022	5	Stronelairg	932.18867961	S21	7	2019-07-28	after
1022	5	Stronelairg	935.186234271	S21	7	2019-07-28	after
1022	5	Stronelairg	915.798554944	S21	7	2019-07-28	after
1022	5	Stronelairg	914.762410097	S21	7	2019-07-28	after
1022	5	Stronelairg	920.927309011	S21	7	2019-07-28	after
1022	5	Stronelairg	786.420594412	S21	7	2019-07-28	after
1022	5	Stronelairg	990.85815658	S21	7	2019-07-28	after
1022	5	Stronelairg	1007.40214884	S21	7	2019-07-28	after
1022	5	Stronelairg	1001.68262161	S21	7	2019-07-28	after
1022	5	Stronelairg	1000.69883912	S21	7	2019-07-28	after
1022	5	Stronelairg	1003.02386339	S21	7	2019-07-28	after
1022	5	Stronelairg	1001.59072509	S21	7	2019-07-28	after
1022	6	Stronelairg	843.038240112	S21	7	2019-07-28	after
1022	8	Stronelairg	803.067471345	S21	7	2019-07-28	after
1022	8	Stronelairg	800.583262576	S21	7	2019-07-28	after
1022	6	Stronelairg	870.641932053	S21	7	2019-07-28	after
1022	6	Stronelairg	822.813309851	S21	7	2019-07-28	after
1022	6	Stronelairg	810.387272824	S21	7	2019-07-28	after
1022	6	Stronelairg	812.67919497	S21	7	2019-07-28	after
1022	6	Stronelairg	813.972471964	S21	7	2019-07-28	after
1022	6	Stronelairg	813.302015691	S21	7	2019-07-28	after
1022	6	Stronelairg	811.370498701	S21	7	2019-07-28	after
1022	6	Stronelairg	854.985609913	S21	7	2019-07-28	after
1022	6	Stronelairg	856.287701505	S21	7	2019-07-28	after
1022	6	Stronelairg	859.827231294	S21	7	2019-07-28	after
1022	6	Stronelairg	860.616764726	S21	7	2019-07-28	after
1022	6	Stronelairg	805.86775126	S21	7	2019-07-28	after
1022	6	Stronelairg	811.492448915	S21	7	2019-07-28	after
1022	6	Stronelairg	807.533341897	S21	7	2019-07-28	after
1022	6	Stronelairg	809.339548791	S21	7	2019-07-28	after
1022	6	Stronelairg	807.620597788	S21	7	2019-07-28	after
1022	6	Stronelairg	809.141342385	S21	7	2019-07-28	after
1022	6	Stronelairg	810.307183015	S21	7	2019-07-28	after
1022	6	Stronelairg	810.675852752	S21	7	2019-07-28	after
1022	6	Stronelairg	799.849364172	S21	7	2019-07-28	after
1022	6	Stronelairg	806.23450911	S21	7	2019-07-28	after
1022	6	Stronelairg	808.009584589	S21	7	2019-07-28	after
1022	6	Stronelairg	806.830302368	S21	7	2019-07-28	after
1022	6	Stronelairg	806.396713416	S21	7	2019-07-28	after
1022	6	Stronelairg	809.346411185	S21	7	2019-07-28	after
1022	6	Stronelairg	807.271321192	S21	7	2019-07-28	after
1022	8	Stronelairg	679.684070479	S21	7	2019-07-28	after
1022	8	Stronelairg	592.095935041	S21	7	2019-07-28	after
1022	8	Stronelairg	592.516279564	S21	7	2019-07-28	after
1022	8	Stronelairg	593.763760643	S21	7	2019-07-28	after
1022	8	Stronelairg	589.285590822	S21	7	2019-07-28	after
1022	8	Stronelairg	591.934012895	S21	7	2019-07-28	after
1022	8	Stronelairg	594.650458339	S21	7	2019-07-28	after
1022	8	Stronelairg	588.648613109	S21	7	2019-07-28	after
1022	8	Stronelairg	589.431937127	S21	7	2019-07-28	after
1022	8	Stronelairg	595.060999117	S21	7	2019-07-28	after
1022	8	Stronelairg	590.842811032	S21	7	2019-07-28	after
1022	8	Stronelairg	591.696113944	S21	7	2019-07-28	after
1022	8	Stronelairg	595.213061531	S21	7	2019-07-28	after
1022	8	Stronelairg	596.430674949	S21	7	2019-07-28	after
1022	8	Stronelairg	545.421073007	S21	7	2019-07-28	after
1022	8	Stronelairg	418.794542813	S21	7	2019-07-28	after
1022	8	Stronelairg	655.051116092	S21	7	2019-07-28	after
1022	5	Stronelairg	911.908168758	S21	7	2019-07-28	after
1022	5	Stronelairg	908.634150446	S21	7	2019-07-28	after
1022	5	Stronelairg	905.897497243	S21	7	2019-07-28	after
1022	5	Stronelairg	907.885063521	S21	7	2019-07-28	after
1022	5	Stronelairg	907.587655672	S21	7	2019-07-28	after
1022	6	Stronelairg	877.668809644	S21	7	2019-07-28	after
1022	6	Stronelairg	880.33601115	S21	7	2019-07-28	after
1022	6	Stronelairg	881.981032986	S21	7	2019-07-28	after
1022	6	Stronelairg	877.964506615	S21	7	2019-07-28	after
1022	6	Stronelairg	878.272182191	S21	7	2019-07-28	after
1022	6	Stronelairg	879.918457886	S21	7	2019-07-28	after
1022	6	Stronelairg	880.916116527	S21	7	2019-07-28	after
1022	6	Stronelairg	881.957421373	S21	7	2019-07-28	after
1022	6	Stronelairg	879.591443264	S18	5	2019-07-28	after
1022	8	Stronelairg	738.494089787	S18	5	2019-07-28	after
1022	9	Stronelairg	605.592810413	S18	5	2019-07-28	after
1022	9	Stronelairg	683.395981868	S18	5	2019-07-28	after
1022	6	Stronelairg	610.92779097	S18	5	2019-07-28	after
1022	9	Stronelairg	676.201324825	S18	5	2019-07-28	after
1022	9	Stronelairg	426.906075821	S21	7	2019-07-28	after
1022	8	Stronelairg	431.42900673	S21	7	2019-07-28	after
1022	8	Stronelairg	430.245510072	S21	7	2019-07-28	after
1022	8	Stronelairg	429.936500314	S21	7	2019-07-28	after
1022	7	Stronelairg	411.727269178	S21	7	2019-07-28	after
1022	5	Stronelairg	604.469266748	S21	7	2019-07-28	after
1022	5	Stronelairg	999.731042703	S21	7	2019-07-28	after
1022	5	Stronelairg	995.210324853	S21	7	2019-07-28	after
1022	5	Stronelairg	994.028485547	S21	7	2019-07-28	after
1022	5	Stronelairg	997.799465914	S21	7	2019-07-28	after
1022	5	Stronelairg	860.98848414	S1	6	2019-08-01	after
1022	7	Stronelairg	993.948619873	S1	6	2019-08-01	after
1022	5	Stronelairg	925.108213132	S21	7	2019-08-01	after
1022	5	Stronelairg	921.230252633	S21	7	2019-08-01	after
1022	5	Stronelairg	919.645267778	S21	7	2019-08-01	after
1022	5	Stronelairg	919.881451491	S21	7	2019-08-01	after
1022	5	Stronelairg	922.881031092	S21	7	2019-08-01	after
1022	5	Stronelairg	926.517306517	S21	7	2019-08-01	after
[truncated: 17,535 more rows]
