# Supplementary material for: Non-territorial GPS-tagged golden eagles Aquila chrysaetos at two Scottish wind farms: Avoidance influenced by preferred habitat distribution, wind speed and blade motion status
Source: PLoS One. 2021 Aug 5;16(8):e0254159. doi: 10.1371/journal.pone.0254159 (PMC8341499; doi:10.1371/journal.pone.0254159)
Supplement: S2 File — (TXT) [file pone.0254159.s002.txt]

ID	turbine	fromhub	windfarm	turning	windspd	TurbGET	TagGET
811	D10	546	Dunmaglass	still	1.96	6	6
811	D21	345	Dunmaglass	turning	6.25	5	7
811	D21	379	Dunmaglass	turning	6.25	5	7
811	D14	475	Dunmaglass	turning	6.56	7	7
811	D15	448	Dunmaglass	turning	7.09	5	7
811	D21	464	Dunmaglass	turning	6.25	5	5
811	D22	480	Dunmaglass	turning	6.46	5	5
811	D15	408	Dunmaglass	turning	7.09	5	5
811	D16	432	Dunmaglass	turning	6.75	5	5
811	D09	408	Dunmaglass	turning	5.96	5	5
811	D15	464	Dunmaglass	turning	7.09	5	5
811	D16	418	Dunmaglass	turning	6.75	5	5
811	D09	543	Dunmaglass	turning	5.96	5	6
811	S53	335	Stronelairg	turning	4.1	5	5
811	S53	149	Stronelairg	turning	4.1	5	5
811	S53	154	Stronelairg	turning	4.1	5	5
811	S53	337	Stronelairg	turning	4.1	5	7
811	S55	348	Stronelairg	turning	4	4	4
811	S55	374	Stronelairg	turning	4	4	4
811	S56	293	Stronelairg	turning	4.3	4	4
811	D05	286	Dunmaglass	turning	7.84	5	5
811	D06	338	Dunmaglass	turning	6.84	5	7
811	D06	242	Dunmaglass	turning	6.84	5	7
811	S01	244	Stronelairg	still	2.1	6	7
811	S01	244	Stronelairg	still	2.1	6	7
811	S01	247	Stronelairg	still	2.1	6	5
811	S01	264	Stronelairg	still	2.1	6	10
811	S01	184	Stronelairg	still	2.1	6	7
811	S01	178	Stronelairg	still	2.1	6	7
811	S01	347	Stronelairg	still	2.1	6	9
811	S01	280	Stronelairg	still	2.1	6	9
811	S01	299	Stronelairg	still	2.1	6	7
811	S01	297	Stronelairg	still	2.1	6	7
811	S01	339	Stronelairg	still	2.1	6	6
811	S03	387	Stronelairg	still	2.4	6	6
811	S03	375	Stronelairg	still	2.4	6	5
811	S06	359	Stronelairg	still	2.8	5	5
811	S06	261	Stronelairg	still	2.8	5	5
811	S06	361	Stronelairg	still	2.8	5	5
811	S06	363	Stronelairg	still	2.8	5	5
811	S05	261	Stronelairg	still	2.9	5	6
811	S05	261	Stronelairg	still	2.9	5	6
811	S05	278	Stronelairg	still	2.9	5	5
811	S05	400	Stronelairg	still	2.9	5	5
811	S06	419	Stronelairg	still	2.8	5	5
811	S10	255	Stronelairg	still	2.6	10	9
811	S11	399	Stronelairg	still	2.8	5	5
811	S12	371	Stronelairg	still	2.9	9	10
811	S12	326	Stronelairg	still	2.9	9	9
811	S11	252	Stronelairg	still	2.8	5	5
811	S11	269	Stronelairg	still	2.8	5	5
811	S25	387	Stronelairg	still	2.6	7	8
811	S11	328	Stronelairg	still	2.8	5	5
811	S25	318	Stronelairg	still	2.6	7	8
811	S25	349	Stronelairg	still	2.6	7	8
811	S25	367	Stronelairg	still	2.6	7	8
811	S25	347	Stronelairg	still	2.6	7	8
811	S27	399	Stronelairg	still	2.7	5	5
811	S27	404	Stronelairg	still	2.7	5	5
811	S28	439	Stronelairg	still	2.8	6	6
811	S28	300	Stronelairg	still	2.8	6	6
811	S29	353	Stronelairg	still	2.2	8	6
811	S29	354	Stronelairg	still	2.2	8	6
811	S30	275	Stronelairg	still	2.2	5	5
811	S31	377	Stronelairg	still	2.4	9	6
811	S31	224	Stronelairg	still	2.4	9	6
811	S38	317	Stronelairg	still	2	5	7
811	S37	190	Stronelairg	still	2.4	5	5
811	S38	265	Stronelairg	still	2	5	7
811	S47	256	Stronelairg	still	2.6	6	4
811	S47	249	Stronelairg	still	2.6	6	4
811	S49	94	Stronelairg	still	2.7	4	4
811	S49	63	Stronelairg	still	2.7	4	4
811	S50	316	Stronelairg	still	2.6	7	5
811	S49	208	Stronelairg	still	2.7	4	6
811	S50	200	Stronelairg	still	2.6	7	5
811	S49	303	Stronelairg	still	2.7	4	8
811	S50	206	Stronelairg	still	2.6	7	5
811	S49	257	Stronelairg	still	2.7	4	6
811	S50	324	Stronelairg	still	2.6	7	8
811	S54	255	Stronelairg	still	2.7	6	6
811	S54	98	Stronelairg	still	2.7	6	4
811	S54	189	Stronelairg	still	2.7	6	4
811	S53	286	Stronelairg	still	1.9	5	5
811	S54	338	Stronelairg	still	2.7	6	6
811	S53	351	Stronelairg	still	1.9	5	7
811	S53	480	Stronelairg	still	1.9	5	7
811	S56	472	Stronelairg	still	2.6	4	4
811	S56	505	Stronelairg	still	2.6	4	4
811	S56	454	Stronelairg	still	2.6	4	4
812	D33	361	Dunmaglass	turning	4.37	7	7
812	D35	408	Dunmaglass	turning	4.54	5	6
812	D28	527	Dunmaglass	turning	4.6	8	7
812	D33	501	Dunmaglass	turning	4.37	7	7
812	S34	747	Stronelairg	turning	7.6	5	6
812	S46	730	Stronelairg	still	7.9	6	5
812	S33	556	Stronelairg	turning	7.6	5	5
812	S34	566	Stronelairg	turning	7.6	5	5
812	S28	536	Stronelairg	turning	6.4	6	5
812	S33	485	Stronelairg	turning	7.6	5	5
812	S34	541	Stronelairg	turning	7.6	5	5
812	S27	618	Stronelairg	turning	7.4	5	8
812	S28	648	Stronelairg	turning	6.4	6	5
812	D06	253	Dunmaglass	turning	5.06	5	5
812	D09	271	Dunmaglass	turning	5.92	5	5
812	D06	214	Dunmaglass	turning	5.06	5	5
812	D10	239	Dunmaglass	turning	5.99	6	5
812	D33	241	Dunmaglass	still	1.68	7	9
812	D33	213	Dunmaglass	still	1.68	7	9
812	D33	218	Dunmaglass	still	1.68	7	9
812	D33	216	Dunmaglass	still	1.68	7	9
812	D33	216	Dunmaglass	still	1.68	7	9
812	D33	224	Dunmaglass	still	1.68	7	9
812	D33	208	Dunmaglass	still	5.97	7	7
812	D33	208	Dunmaglass	still	5.97	7	7
812	D33	207	Dunmaglass	still	5.97	7	7
812	D33	206	Dunmaglass	still	5.97	7	7
812	D33	206	Dunmaglass	still	5.97	7	7
812	D33	207	Dunmaglass	still	5.97	7	7
812	D33	207	Dunmaglass	still	5.97	7	7
812	D33	206	Dunmaglass	still	5.97	7	7
812	D33	204	Dunmaglass	still	5.97	7	7
812	D33	204	Dunmaglass	still	5.97	7	7
812	D33	206	Dunmaglass	still	5.97	7	7
812	D33	207	Dunmaglass	still	5.97	7	7
812	D33	207	Dunmaglass	still	5.97	7	7
812	D33	206	Dunmaglass	still	5.97	7	7
812	D33	207	Dunmaglass	still	5.97	7	7
812	D33	207	Dunmaglass	still	5.97	7	7
812	D33	207	Dunmaglass	still	5.97	7	7
812	D33	209	Dunmaglass	still	5.97	7	7
812	D33	206	Dunmaglass	still	5.97	7	7
812	D33	206	Dunmaglass	still	5.97	7	7
812	D33	207	Dunmaglass	still	5.97	7	7
812	D33	208	Dunmaglass	still	5.97	7	7
812	D33	208	Dunmaglass	still	5.97	7	7
812	D33	208	Dunmaglass	still	5.97	7	7
812	D33	208	Dunmaglass	still	5.97	7	7
812	D33	208	Dunmaglass	still	5.97	7	7
812	D33	209	Dunmaglass	still	5.97	7	7
812	D33	206	Dunmaglass	still	5.97	7	7
812	D33	206	Dunmaglass	still	5.97	7	7
812	D33	206	Dunmaglass	still	5.97	7	7
812	D33	206	Dunmaglass	still	5.97	7	7
812	D33	206	Dunmaglass	still	5.97	7	7
812	D33	206	Dunmaglass	still	5.97	7	7
812	D33	206	Dunmaglass	still	5.97	7	7
812	D33	208	Dunmaglass	still	5.97	7	7
812	D33	208	Dunmaglass	still	5.97	7	7
812	D33	209	Dunmaglass	still	5.97	7	7
812	S18	316	Stronelairg	turning	3.9	5	9
812	S18	316	Stronelairg	turning	3.9	5	9
812	S18	319	Stronelairg	turning	3.9	5	9
812	S18	320	Stronelairg	turning	3.9	5	9
812	S18	320	Stronelairg	turning	3.9	5	7
812	S18	320	Stronelairg	turning	3.9	5	9
812	S18	317	Stronelairg	turning	3.9	5	9
812	S18	245	Stronelairg	turning	3.9	5	6
812	S18	209	Stronelairg	turning	3.9	5	8
812	S18	206	Stronelairg	turning	3.9	5	8
812	S18	195	Stronelairg	turning	3.9	5	8
812	S18	200	Stronelairg	turning	3.9	5	8
812	S18	203	Stronelairg	turning	3.9	5	8
812	S18	204	Stronelairg	turning	3.9	5	8
812	S18	204	Stronelairg	turning	3.9	5	8
812	S18	207	Stronelairg	turning	3.9	5	8
812	S18	211	Stronelairg	turning	3.9	5	8
812	S18	204	Stronelairg	turning	3.9	5	8
812	S18	206	Stronelairg	turning	3.9	5	8
812	S18	205	Stronelairg	turning	3.9	5	8
812	S18	208	Stronelairg	turning	3.9	5	8
812	S18	211	Stronelairg	turning	3.9	5	8
812	S18	203	Stronelairg	turning	3.9	5	8
812	S18	202	Stronelairg	turning	3.9	5	8
812	S18	202	Stronelairg	turning	3.9	5	8
812	S18	202	Stronelairg	turning	3.9	5	8
812	S18	207	Stronelairg	turning	3.9	5	8
812	S18	305	Stronelairg	turning	3.9	5	8
812	S18	250	Stronelairg	turning	3.9	5	6
812	S18	294	Stronelairg	turning	3.9	5	5
812	S18	309	Stronelairg	turning	3.9	5	5
812	S18	308	Stronelairg	turning	3.9	5	5
812	S18	302	Stronelairg	turning	3.9	5	5
812	S18	302	Stronelairg	turning	3.9	5	5
812	S18	308	Stronelairg	turning	3.9	5	5
812	S18	308	Stronelairg	turning	3.9	5	5
812	S18	308	Stronelairg	turning	3.9	5	5
812	S18	308	Stronelairg	turning	3.9	5	5
812	S18	307	Stronelairg	turning	3.9	5	5
812	S18	310	Stronelairg	turning	3.9	5	5
812	S18	309	Stronelairg	turning	3.9	5	5
812	S18	307	Stronelairg	turning	3.9	5	5
812	S18	307	Stronelairg	turning	3.9	5	5
812	S18	306	Stronelairg	turning	3.9	5	5
812	S18	302	Stronelairg	turning	3.9	5	5
812	S18	302	Stronelairg	turning	3.7	5	5
812	S18	306	Stronelairg	turning	3.7	5	5
812	S18	303	Stronelairg	turning	3.7	5	5
812	S18	245	Stronelairg	turning	3.7	5	8
812	S18	245	Stronelairg	turning	3.7	5	8
812	S18	247	Stronelairg	turning	3.7	5	8
812	S18	245	Stronelairg	turning	3.7	5	8
812	S56	32	Stronelairg	turning	9	4	4
812	S60	332	Stronelairg	turning	9.6	4	4
812	S38	199	Stronelairg	turning	10.1	5	8
812	S16	307	Stronelairg	still	13.8	6	9
812	S09	217	Stronelairg	still	15.7	10	9
812	S16	89	Stronelairg	still	13.8	6	6
812	S09	231	Stronelairg	still	15.7	10	9
812	S09	212	Stronelairg	still	15.7	10	9
812	S09	219	Stronelairg	still	15.7	10	8
812	S09	211	Stronelairg	still	15.7	10	9
812	S09	209	Stronelairg	still	15.7	10	9
812	S09	208	Stronelairg	still	15.7	10	9
812	S09	206	Stronelairg	still	15.7	10	9
812	S09	210	Stronelairg	still	15.7	10	9
812	S09	213	Stronelairg	still	15.7	10	9
812	S09	230	Stronelairg	still	15.7	10	8
812	S16	230	Stronelairg	still	13.8	6	5
812	S15	343	Stronelairg	still	12	7	9
812	S16	216	Stronelairg	still	13.8	6	9
812	S09	312	Stronelairg	still	15.7	10	6
812	S15	215	Stronelairg	still	12	7	7
812	S16	314	Stronelairg	still	13.8	6	8
812	S09	304	Stronelairg	still	15.7	10	6
812	S15	9	Stronelairg	still	12	7	7
812	S15	253	Stronelairg	still	12	7	9
812	S15	123	Stronelairg	still	12	7	8
812	S11	278	Stronelairg	still	14.5	5	5
812	S14	260	Stronelairg	still	12.8	7	5
812	S15	143	Stronelairg	still	12	7	8
812	S25	284	Stronelairg	still	14.9	7	8
812	S11	340	Stronelairg	still	14.5	5	7
812	S25	265	Stronelairg	still	14.9	7	8
812	S11	283	Stronelairg	still	14.5	5	7
812	S25	277	Stronelairg	still	14.9	7	8
812	S11	289	Stronelairg	still	14.5	5	5
812	S25	280	Stronelairg	still	14.9	7	8
812	S25	207	Stronelairg	still	14.9	7	8
812	S24	316	Stronelairg	still	15.8	4	4
812	S25	153	Stronelairg	still	14.9	7	7
812	S24	320	Stronelairg	still	15.8	4	4
812	S24	313	Stronelairg	still	15.8	4	4
812	S24	292	Stronelairg	still	15.8	4	4
812	S24	276	Stronelairg	still	15.8	4	6
812	S24	273	Stronelairg	still	15.8	4	6
812	S26	282	Stronelairg	still	17.4	4	4
812	S26	285	Stronelairg	still	17.4	4	4
812	S26	279	Stronelairg	still	17.4	4	4
812	S26	278	Stronelairg	still	14.6	4	4
812	S26	279	Stronelairg	still	14.6	4	4
812	S26	278	Stronelairg	still	14.6	4	4
812	S26	279	Stronelairg	still	14.6	4	4
812	S26	282	Stronelairg	still	14.6	4	4
812	S26	283	Stronelairg	still	14.6	4	4
812	S26	284	Stronelairg	still	14.6	4	4
812	S26	280	Stronelairg	still	14.6	4	4
812	S26	281	Stronelairg	still	14.6	4	4
812	S26	283	Stronelairg	still	14.6	4	4
812	S26	282	Stronelairg	still	14.6	4	4
812	S26	281	Stronelairg	still	14.6	4	4
812	S26	280	Stronelairg	still	14.6	4	4
812	S26	280	Stronelairg	still	14.6	4	4
812	S26	281	Stronelairg	still	14.6	4	4
812	S26	280	Stronelairg	still	14.6	4	4
812	S26	281	Stronelairg	still	14.6	4	4
812	S25	170	Stronelairg	still	12.4	7	7
812	S26	281	Stronelairg	still	14.6	4	4
812	S10	176	Stronelairg	still	15.3	10	10
812	S11	314	Stronelairg	still	13.2	5	5
812	S13	345	Stronelairg	still	12.8	5	5
812	S25	257	Stronelairg	still	12.4	7	8
812	S15	322	Stronelairg	still	10.7	7	8
812	S16	321	Stronelairg	still	12.9	6	9
812	S16	353	Stronelairg	turning	19.2	6	5
812	S06	265	Stronelairg	turning	17	5	5
812	S06	211	Stronelairg	turning	17	5	5
812	S06	213	Stronelairg	turning	17	5	5
812	S06	250	Stronelairg	turning	17	5	5
812	S06	288	Stronelairg	turning	17	5	5
812	S06	326	Stronelairg	turning	17	5	5
812	S06	314	Stronelairg	turning	17	5	5
812	S06	318	Stronelairg	turning	17	5	5
812	S15	198	Stronelairg	turning	13.1	7	9
812	S15	200	Stronelairg	turning	13.1	7	9
812	S15	311	Stronelairg	turning	13.1	7	5
812	S09	303	Stronelairg	turning	15	10	8
812	S15	163	Stronelairg	turning	13.1	7	7
812	S09	288	Stronelairg	turning	15	10	8
812	S10	204	Stronelairg	turning	16.6	10	9
812	S10	192	Stronelairg	turning	16.6	10	8
812	S13	309	Stronelairg	turning	12.4	5	8
812	S10	294	Stronelairg	turning	16.6	10	8
812	S13	262	Stronelairg	turning	12.4	5	5
812	S10	344	Stronelairg	turning	16.6	10	8
812	S13	211	Stronelairg	turning	12.4	5	5
812	S25	201	Stronelairg	turning	12.9	7	8
812	S13	321	Stronelairg	turning	12.4	5	5
812	S25	213	Stronelairg	turning	12.9	7	8
812	S13	235	Stronelairg	turning	12.4	5	5
812	S10	265	Stronelairg	turning	16.6	10	8
812	S13	232	Stronelairg	turning	12.4	5	5
812	S10	249	Stronelairg	turning	16.6	10	8
812	S09	336	Stronelairg	turning	15	10	8
812	S10	266	Stronelairg	turning	16.6	10	8
812	S09	223	Stronelairg	turning	15	10	8
812	S15	283	Stronelairg	turning	13.1	7	7
812	S16	228	Stronelairg	turning	15.4	6	7
812	S15	183	Stronelairg	turning	13.1	7	8
812	S15	162	Stronelairg	turning	13.1	7	8
812	S15	255	Stronelairg	turning	13.1	7	9
812	S14	183	Stronelairg	turning	11.8	7	8
812	S15	232	Stronelairg	turning	13.1	7	9
812	S14	157	Stronelairg	turning	11.8	7	8
812	S14	141	Stronelairg	turning	11.8	7	9
812	S14	94	Stronelairg	turning	11.8	7	8
812	S25	237	Stronelairg	turning	12.9	7	8
812	S13	318	Stronelairg	turning	12.4	5	5
812	S25	236	Stronelairg	turning	12.9	7	8
812	S13	312	Stronelairg	turning	12.4	5	5
812	S11	326	Stronelairg	turning	21.4	5	7
812	S25	264	Stronelairg	turning	21.1	7	8
812	S11	330	Stronelairg	turning	21.4	5	7
812	S25	264	Stronelairg	turning	21.1	7	8
812	S11	255	Stronelairg	turning	21.4	5	5
812	S25	261	Stronelairg	turning	21.1	7	8
812	S11	244	Stronelairg	turning	21.4	5	5
812	S11	310	Stronelairg	turning	21.4	5	5
812	S25	295	Stronelairg	turning	21.1	7	7
812	S25	129	Stronelairg	turning	21.1	7	7
812	S27	287	Stronelairg	turning	23.7	5	5
812	S25	322	Stronelairg	turning	21.1	7	5
812	S27	227	Stronelairg	turning	23.7	5	5
812	S25	341	Stronelairg	turning	21.1	7	5
812	S27	276	Stronelairg	turning	23.7	5	5
812	S25	344	Stronelairg	turning	21.1	7	5
812	S27	282	Stronelairg	turning	23.7	5	5
812	S25	342	Stronelairg	turning	21.1	7	5
812	S27	283	Stronelairg	turning	23.7	5	5
812	S25	342	Stronelairg	turning	21.1	7	5
812	S27	283	Stronelairg	turning	23.7	5	5
812	S25	341	Stronelairg	turning	21.1	7	5
812	S27	285	Stronelairg	turning	23.7	5	5
812	S25	341	Stronelairg	turning	21.1	7	5
812	S27	242	Stronelairg	turning	23.7	5	5
812	S27	242	Stronelairg	turning	23.7	5	5
812	S27	242	Stronelairg	turning	23.7	5	5
812	S27	242	Stronelairg	turning	23.7	5	5
812	S27	240	Stronelairg	turning	23.7	5	5
812	S27	244	Stronelairg	turning	23.7	5	5
812	S27	243	Stronelairg	turning	23.7	5	5
812	S27	244	Stronelairg	turning	23.7	5	5
812	S27	244	Stronelairg	turning	23.7	5	5
812	S27	244	Stronelairg	turning	23.7	5	5
812	S27	244	Stronelairg	turning	23.7	5	5
812	S27	246	Stronelairg	turning	23.7	5	5
812	S27	244	Stronelairg	turning	23.7	5	5
812	S27	243	Stronelairg	turning	23.7	5	5
812	S27	245	Stronelairg	turning	23.7	5	5
812	S27	246	Stronelairg	turning	23.7	5	5
812	S27	247	Stronelairg	turning	23.7	5	5
812	S27	242	Stronelairg	turning	23.7	5	5
812	S27	241	Stronelairg	turning	23.7	5	5
812	S27	247	Stronelairg	turning	23.7	5	5
812	S27	243	Stronelairg	turning	23.7	5	5
812	S27	246	Stronelairg	turning	23.7	5	5
812	S27	245	Stronelairg	turning	23.7	5	5
812	S27	240	Stronelairg	turning	23.7	5	5
812	S27	242	Stronelairg	turning	23.7	5	5
812	S27	240	Stronelairg	turning	23.7	5	5
812	S27	236	Stronelairg	turning	23.7	5	5
812	S27	242	Stronelairg	turning	23.7	5	5
812	S27	227	Stronelairg	turning	23.7	5	5
812	S28	268	Stronelairg	turning	24.2	6	7
812	S27	336	Stronelairg	turning	23.7	5	7
812	S28	269	Stronelairg	turning	24.2	6	7
812	S27	318	Stronelairg	turning	23.7	5	7
812	S28	272	Stronelairg	turning	24.2	6	7
812	S27	317	Stronelairg	turning	23.7	5	8
812	S28	282	Stronelairg	turning	24.2	6	7
812	S27	157	Stronelairg	turning	23.7	5	5
812	S28	283	Stronelairg	turning	24.2	6	7
812	S27	328	Stronelairg	turning	23.7	5	8
812	S39	210	Stronelairg	turning	21	6	6
812	S40	289	Stronelairg	turning	20.1	5	5
812	S40	351	Stronelairg	turning	19.3	5	5
812	S21	223	Stronelairg	turning	20.1	7	5
812	S22	157	Stronelairg	turning	16.9	5	5
812	S40	350	Stronelairg	turning	19.3	5	5
812	S21	227	Stronelairg	turning	20.1	7	5
812	S22	331	Stronelairg	turning	12.6	5	8
812	S21	308	Stronelairg	turning	15.1	7	5
812	S21	309	Stronelairg	turning	15.1	7	5
812	S22	188	Stronelairg	turning	13.7	5	6
812	S21	332	Stronelairg	turning	15.1	7	5
812	S22	193	Stronelairg	turning	13.7	5	6
812	S21	354	Stronelairg	turning	15.1	7	7
812	S18	299	Stronelairg	turning	14.7	5	9
812	S18	305	Stronelairg	turning	14.7	5	9
812	S18	310	Stronelairg	turning	14.7	5	9
812	S18	311	Stronelairg	turning	14.7	5	9
812	S18	311	Stronelairg	turning	14.7	5	9
812	S18	313	Stronelairg	turning	8.8	5	9
812	S18	313	Stronelairg	turning	8.8	5	9
812	S18	312	Stronelairg	turning	8.8	5	9
812	S18	311	Stronelairg	turning	8.8	5	9
812	S18	311	Stronelairg	turning	8.8	5	9
812	S18	311	Stronelairg	turning	8.8	5	9
812	S18	313	Stronelairg	turning	8.8	5	9
812	S18	314	Stronelairg	turning	8.8	5	9
812	S18	313	Stronelairg	turning	8.8	5	9
812	S21	278	Stronelairg	turning	12.5	7	8
812	S21	278	Stronelairg	turning	12.5	7	8
812	S56	619	Stronelairg	turning	10.7	4	4
812	S60	640	Stronelairg	turning	10.2	4	4
812	S59	320	Stronelairg	turning	9.8	9	9
812	S59	317	Stronelairg	turning	9.8	9	9
812	S62	286	Stronelairg	turning	9.2	5	9
812	S62	313	Stronelairg	turning	9.2	5	8
812	S62	314	Stronelairg	turning	9.2	5	8
812	S62	345	Stronelairg	turning	9.2	5	9
812	S62	344	Stronelairg	turning	9.2	5	10
812	S62	295	Stronelairg	turning	9.2	5	8
812	S62	210	Stronelairg	turning	9.2	5	8
812	S62	308	Stronelairg	turning	9.2	5	9
812	S01	611	Stronelairg	turning	5.5	6	6
812	S02	704	Stronelairg	turning	4.9	5	5
812	S01	591	Stronelairg	turning	5.5	6	6
812	S18	541	Stronelairg	turning	4.8	5	9
812	S20	587	Stronelairg	turning	3.9	5	5
812	S21	496	Stronelairg	turning	4.9	7	5
812	S22	560	Stronelairg	turning	4.6	5	5
812	S22	439	Stronelairg	turning	4.6	5	5
812	S40	342	Stronelairg	turning	4.7	5	5
812	S22	330	Stronelairg	turning	4.6	5	5
812	S40	226	Stronelairg	turning	4.7	5	5
812	S21	149	Stronelairg	turning	4.9	7	5
812	S22	254	Stronelairg	turning	4.6	5	5
812	S21	165	Stronelairg	turning	4.9	7	5
812	S21	239	Stronelairg	turning	4.9	7	5
812	S21	241	Stronelairg	turning	4.9	7	5
812	S21	241	Stronelairg	turning	4.9	7	5
812	S21	242	Stronelairg	turning	4.9	7	5
812	S21	239	Stronelairg	turning	4.9	7	5
812	S21	238	Stronelairg	turning	4.9	7	5
812	S21	237	Stronelairg	turning	4.9	7	5
812	S21	237	Stronelairg	turning	4.9	7	5
812	S21	238	Stronelairg	turning	4.9	7	5
812	S21	237	Stronelairg	turning	4.9	7	5
812	S21	237	Stronelairg	turning	4.9	7	5
812	S21	237	Stronelairg	turning	4.9	7	5
812	S21	237	Stronelairg	turning	4.9	7	5
812	S21	240	Stronelairg	turning	4.9	7	5
812	S21	241	Stronelairg	turning	4.9	7	5
812	S21	241	Stronelairg	turning	4.9	7	5
812	S21	241	Stronelairg	turning	4.9	7	5
812	S21	240	Stronelairg	turning	4.9	7	5
812	S21	240	Stronelairg	turning	4.9	7	5
812	S21	241	Stronelairg	turning	4.9	7	5
812	S21	240	Stronelairg	turning	4.9	7	5
812	S21	241	Stronelairg	turning	4.9	7	5
812	S21	241	Stronelairg	turning	4.9	7	5
812	S21	242	Stronelairg	turning	4.9	7	5
812	S21	245	Stronelairg	turning	4.9	7	5
812	S65	218	Stronelairg	turning	6.2	7	5
812	S65	155	Stronelairg	turning	6.2	7	8
812	S66	224	Stronelairg	turning	7.1	8	10
812	S64	127	Stronelairg	turning	6.1	8	8
812	S66	158	Stronelairg	turning	7.1	8	9
812	S63	184	Stronelairg	turning	5.6	7	7
812	S64	118	Stronelairg	turning	6.1	8	8
812	S47	165	Stronelairg	turning	6.6	6	5
812	S48	216	Stronelairg	turning	6.6	5	5
812	S63	344	Stronelairg	turning	5.6	7	6
812	S48	167	Stronelairg	turning	6.6	5	7
812	S38	301	Stronelairg	still	1.8	5	7
812	S38	290	Stronelairg	still	1.8	5	7
812	S38	294	Stronelairg	still	1.8	5	7
812	S38	292	Stronelairg	still	1.8	5	7
812	S38	292	Stronelairg	still	1.8	5	7
812	S38	291	Stronelairg	still	1.8	5	7
812	S38	296	Stronelairg	still	1.8	5	7
812	S48	265	Stronelairg	still	2.2	5	8
812	S48	226	Stronelairg	still	2.2	5	8
812	S48	231	Stronelairg	still	2.2	5	8
812	S48	232	Stronelairg	still	2.2	5	8
812	S48	231	Stronelairg	still	2.2	5	10
812	S48	231	Stronelairg	still	2.2	5	8
812	S48	231	Stronelairg	still	2.2	5	8
812	S59	336	Stronelairg	turning	3.9	9	10
812	S58	306	Stronelairg	turning	2.9	7	5
812	S59	339	Stronelairg	turning	3.9	9	10
812	S57	325	Stronelairg	turning	2.5	6	7
812	S58	310	Stronelairg	turning	2.9	7	7
812	S57	322	Stronelairg	turning	2.5	6	7
812	S58	219	Stronelairg	turning	2.9	7	7
812	S58	211	Stronelairg	turning	2.9	7	7
812	S58	324	Stronelairg	turning	2.9	7	7
812	S60	227	Stronelairg	turning	4.4	4	6
812	S60	278	Stronelairg	turning	4.4	4	4
812	S60	203	Stronelairg	turning	4.4	4	4
812	S60	296	Stronelairg	turning	4.4	4	4
812	S60	485	Stronelairg	turning	4.4	4	7
812	S60	538	Stronelairg	turning	4.4	4	4
812	S54	767	Stronelairg	turning	4.7	6	6
812	S55	744	Stronelairg	turning	4.3	4	4
812	S60	712	Stronelairg	turning	4.4	4	4
812	S50	832	Stronelairg	turning	4.6	7	7
812	S52	792	Stronelairg	turning	3.8	5	7
812	S54	784	Stronelairg	turning	4.7	6	6
812	S22	278	Stronelairg	turning	6.1	5	5
812	S22	126	Stronelairg	turning	6.1	5	6
812	S22	126	Stronelairg	turning	6.1	5	6
812	S12	759	Stronelairg	turning	7.2	9	5
812	S17	604	Stronelairg	turning	7.6	5	7
812	S17	687	Stronelairg	turning	7.6	5	6
812	S23	733	Stronelairg	turning	6	5	5
812	S07	640	Stronelairg	turning	7.1	6	6
812	S12	643	Stronelairg	turning	7.2	9	9
812	S07	490	Stronelairg	turning	7.1	6	6
812	S08	499	Stronelairg	turning	7.4	8	6
812	S08	405	Stronelairg	turning	7.4	8	5
812	S16	416	Stronelairg	turning	6.7	6	5
812	S16	280	Stronelairg	turning	6.7	6	5
812	S16	221	Stronelairg	turning	6.7	6	5
812	S16	221	Stronelairg	turning	6.7	6	5
812	S16	223	Stronelairg	turning	6.7	6	5
812	S16	177	Stronelairg	turning	6.7	6	5
812	S16	178	Stronelairg	turning	6.7	6	5
812	S16	188	Stronelairg	turning	6.7	6	5
812	S16	288	Stronelairg	turning	6.7	6	8
812	S15	378	Stronelairg	turning	8.6	7	10
812	S15	365	Stronelairg	turning	8.6	7	10
812	S15	349	Stronelairg	turning	8.6	7	9
812	S15	346	Stronelairg	turning	8.6	7	10
812	S15	358	Stronelairg	turning	8.6	7	10
812	S15	350	Stronelairg	turning	8.6	7	10
812	S15	350	Stronelairg	turning	8.6	7	10
812	S15	352	Stronelairg	turning	8.6	7	10
812	S15	350	Stronelairg	turning	8.6	7	10
812	S15	350	Stronelairg	turning	8.6	7	10
812	S08	293	Stronelairg	turning	7.2	8	5
812	S08	273	Stronelairg	turning	7.2	8	5
812	S08	274	Stronelairg	turning	7.2	8	5
812	S08	275	Stronelairg	turning	7.2	8	5
812	S08	278	Stronelairg	turning	7.2	8	5
812	S08	261	Stronelairg	turning	7.2	8	5
812	S08	265	Stronelairg	turning	7.2	8	5
812	S08	265	Stronelairg	turning	7.2	8	5
812	S08	266	Stronelairg	turning	7.2	8	5
812	S08	234	Stronelairg	turning	7.2	8	5
812	S16	112	Stronelairg	turning	10.4	6	6
812	S16	106	Stronelairg	turning	10.4	6	6
812	S16	239	Stronelairg	turning	10.4	6	8
812	S16	255	Stronelairg	turning	10.4	6	8
812	S16	263	Stronelairg	turning	10.4	6	8
812	S16	267	Stronelairg	turning	10.4	6	8
812	S16	266	Stronelairg	turning	10.4	6	8
812	S16	267	Stronelairg	turning	10.4	6	8
812	S16	268	Stronelairg	turning	10.4	6	8
812	S16	267	Stronelairg	turning	10.4	6	8
812	S16	266	Stronelairg	turning	10.4	6	8
812	S16	265	Stronelairg	turning	10.4	6	8
812	S16	266	Stronelairg	turning	10.4	6	8
812	S15	266	Stronelairg	turning	8.6	7	9
812	S15	270	Stronelairg	turning	8.6	7	9
812	S08	234	Stronelairg	turning	3.9	8	5
812	S08	235	Stronelairg	turning	3.9	8	5
812	S08	340	Stronelairg	turning	3.9	8	5
812	S08	343	Stronelairg	turning	3.9	8	5
812	S16	344	Stronelairg	turning	3.4	6	5
812	S16	258	Stronelairg	turning	3.4	6	5
812	S16	259	Stronelairg	turning	3.4	6	5
812	S16	262	Stronelairg	turning	3.4	6	5
812	S16	264	Stronelairg	turning	3.4	6	5
812	S16	255	Stronelairg	turning	3.4	6	5
812	S16	253	Stronelairg	turning	3.4	6	5
812	S16	156	Stronelairg	turning	3.4	6	5
812	S16	184	Stronelairg	turning	3.4	6	8
812	S16	241	Stronelairg	turning	3.4	6	8
812	S16	242	Stronelairg	turning	3.4	6	8
812	S16	243	Stronelairg	turning	3.4	6	8
812	S16	243	Stronelairg	turning	3.4	6	8
812	S16	240	Stronelairg	turning	3.4	6	8
812	S16	241	Stronelairg	turning	3.4	6	8
812	S16	244	Stronelairg	turning	3.4	6	8
812	S16	239	Stronelairg	turning	3.4	6	8
812	S15	226	Stronelairg	turning	3.5	7	8
812	S15	238	Stronelairg	turning	3.5	7	9
812	S15	328	Stronelairg	turning	3.5	7	9
812	S16	298	Stronelairg	turning	3.4	6	9
812	S15	249	Stronelairg	turning	5	7	9
812	S15	259	Stronelairg	turning	5	7	9
812	S15	293	Stronelairg	turning	5	7	9
812	S15	320	Stronelairg	turning	5	7	9
812	S15	309	Stronelairg	turning	5	7	9
812	S14	521	Stronelairg	turning	3.5	7	7
812	S15	460	Stronelairg	turning	5	7	8
812	S14	577	Stronelairg	turning	3.5	7	8
812	S15	606	Stronelairg	turning	5	7	8
812	S27	592	Stronelairg	still	2.6	5	7
812	S28	623	Stronelairg	still	2.4	6	7
812	S32	608	Stronelairg	still	2.7	5	5
812	S27	712	Stronelairg	still	2.6	5	5
812	S32	637	Stronelairg	still	2.7	5	5
812	S43	658	Stronelairg	turning	3.1	7	7
812	S65	202	Stronelairg	turning	7.1	7	7
812	S65	185	Stronelairg	turning	7.1	7	7
812	S65	198	Stronelairg	turning	7.1	7	7
812	S65	199	Stronelairg	turning	7.1	7	7
812	S65	203	Stronelairg	turning	7.1	7	7
812	S43	284	Stronelairg	turning	6.7	7	9
812	S43	281	Stronelairg	turning	6.7	7	9
812	S43	282	Stronelairg	turning	6.7	7	9
812	S43	284	Stronelairg	turning	6.7	7	9
812	S43	284	Stronelairg	turning	6.7	7	9
812	S43	282	Stronelairg	turning	6.7	7	9
812	S43	282	Stronelairg	turning	6.7	7	9
812	S43	283	Stronelairg	turning	6.7	7	9
812	S43	283	Stronelairg	turning	6.7	7	9
812	S43	286	Stronelairg	turning	6.7	7	9
812	S44	288	Stronelairg	turning	6.5	6	8
812	S44	289	Stronelairg	turning	6.5	6	8
812	S43	342	Stronelairg	turning	6.7	7	8
812	S43	336	Stronelairg	turning	6.7	7	9
812	S43	336	Stronelairg	turning	6.7	7	8
812	S43	337	Stronelairg	turning	6.7	7	8
812	S43	337	Stronelairg	turning	6.7	7	8
812	S43	340	Stronelairg	turning	6.7	7	8
812	S43	337	Stronelairg	turning	6.7	7	9
812	S43	337	Stronelairg	turning	6.7	7	8
812	S43	339	Stronelairg	turning	6.7	7	8
812	S43	339	Stronelairg	turning	6.7	7	8
812	S43	340	Stronelairg	turning	6.7	7	8
812	S43	340	Stronelairg	turning	6.7	7	8
812	S43	339	Stronelairg	turning	6.7	7	9
812	S43	339	Stronelairg	turning	6.7	7	8
812	S43	341	Stronelairg	turning	6.7	7	8
812	S43	339	Stronelairg	turning	6.7	7	9
812	S43	339	Stronelairg	turning	6.7	7	8
812	S43	339	Stronelairg	turning	6.7	7	8
812	S43	339	Stronelairg	turning	6.7	7	8
812	S43	341	Stronelairg	turning	6.7	7	8
812	S43	339	Stronelairg	turning	6.7	7	8
812	S43	339	Stronelairg	turning	6.7	7	8
812	S43	340	Stronelairg	turning	6.7	7	8
812	S43	340	Stronelairg	turning	6.7	7	8
812	S44	308	Stronelairg	turning	6.5	6	9
812	S44	308	Stronelairg	turning	6.5	6	9
812	S44	308	Stronelairg	turning	6.5	6	9
812	S44	310	Stronelairg	turning	6.5	6	9
812	S44	309	Stronelairg	turning	6.5	6	9
812	S44	313	Stronelairg	turning	6.5	6	9
812	S44	314	Stronelairg	turning	6.5	6	9
812	S45	338	Stronelairg	turning	6.2	5	6
812	S45	352	Stronelairg	turning	6.2	5	6
812	S43	237	Stronelairg	turning	6.7	7	7
812	S32	346	Stronelairg	turning	6.2	5	6
812	S43	121	Stronelairg	turning	6.7	7	7
812	S27	200	Stronelairg	turning	6.9	5	8
812	S32	304	Stronelairg	turning	6.2	5	7
812	S27	159	Stronelairg	turning	6.9	5	7
812	S27	284	Stronelairg	turning	6.9	5	8
812	S14	299	Stronelairg	turning	8.5	7	9
812	S14	296	Stronelairg	turning	8.5	7	8
812	S14	296	Stronelairg	turning	8.5	7	8
812	S14	298	Stronelairg	turning	8.5	7	8
812	S14	299	Stronelairg	turning	8.5	7	8
812	S14	294	Stronelairg	turning	8.5	7	8
812	S14	295	Stronelairg	turning	8.5	7	8
812	S14	297	Stronelairg	turning	8.5	7	8
812	S14	297	Stronelairg	turning	8.5	7	8
812	S14	296	Stronelairg	turning	8.5	7	8
812	S14	214	Stronelairg	turning	8.5	7	8
812	S14	345	Stronelairg	turning	8.5	7	9
812	S14	347	Stronelairg	turning	8.5	7	9
812	S14	347	Stronelairg	turning	8.5	7	9
812	S14	348	Stronelairg	turning	8.5	7	9
812	S14	350	Stronelairg	turning	8.5	7	9
812	S14	349	Stronelairg	turning	8.5	7	9
812	S14	349	Stronelairg	turning	8.5	7	9
812	S14	350	Stronelairg	turning	8.5	7	9
812	S14	350	Stronelairg	turning	8.5	7	9
812	S14	347	Stronelairg	turning	8.5	7	9
812	S14	342	Stronelairg	turning	8.5	7	9
812	S14	351	Stronelairg	turning	8.5	7	9
812	S14	346	Stronelairg	turning	8.9	7	9
812	S14	345	Stronelairg	turning	8.9	7	9
812	S14	350	Stronelairg	turning	8.9	7	9
812	S29	293	Stronelairg	turning	8.7	8	10
812	S29	329	Stronelairg	turning	8.7	8	8
812	S29	298	Stronelairg	turning	8.7	8	8
812	S29	303	Stronelairg	turning	8.7	8	8
812	S29	301	Stronelairg	turning	8.7	8	7
812	S29	300	Stronelairg	turning	8.7	8	8
812	S29	301	Stronelairg	turning	8.7	8	8
812	S29	301	Stronelairg	turning	8.7	8	8
812	S29	300	Stronelairg	turning	8.7	8	8
812	S29	301	Stronelairg	turning	8.7	8	8
812	S29	301	Stronelairg	turning	8.7	8	8
812	S29	301	Stronelairg	turning	8.7	8	8
812	S29	301	Stronelairg	turning	8.7	8	7
812	S29	301	Stronelairg	turning	8.7	8	8
812	S29	302	Stronelairg	turning	8.7	8	8
812	S29	301	Stronelairg	turning	8.7	8	8
812	S29	302	Stronelairg	turning	8.7	8	8
812	S29	300	Stronelairg	turning	8.7	8	7
812	S29	300	Stronelairg	turning	8.7	8	8
812	S29	301	Stronelairg	turning	8.7	8	8
812	S30	229	Stronelairg	turning	7.7	5	6
812	S30	229	Stronelairg	turning	7.7	5	6
812	S30	236	Stronelairg	turning	7.7	5	6
812	S30	238	Stronelairg	turning	7.7	5	6
812	S30	239	Stronelairg	turning	7.7	5	6
812	S30	238	Stronelairg	turning	7.7	5	6
812	S15	235	Stronelairg	still	2.4	7	10
812	S15	216	Stronelairg	still	2.4	7	9
812	S15	245	Stronelairg	still	2.4	7	9
812	S15	251	Stronelairg	still	2.4	7	9
812	S15	344	Stronelairg	still	2.4	7	10
812	S15	346	Stronelairg	still	2.4	7	10
812	S15	347	Stronelairg	still	2.4	7	10
812	S15	347	Stronelairg	still	2.4	7	10
812	S15	354	Stronelairg	still	2.4	7	10
812	S06	346	Stronelairg	turning	8.2	5	5
812	S10	344	Stronelairg	turning	7.2	10	9
812	S10	313	Stronelairg	turning	7.2	10	9
812	S10	317	Stronelairg	turning	7.2	10	9
812	S10	315	Stronelairg	turning	7.2	10	9
812	S10	316	Stronelairg	turning	7.2	10	9
812	S10	314	Stronelairg	turning	7.2	10	9
812	S10	314	Stronelairg	turning	7.2	10	9
812	S10	315	Stronelairg	turning	7.2	10	9
812	S10	314	Stronelairg	turning	7.2	10	9
812	S10	316	Stronelairg	turning	7.2	10	9
812	S10	318	Stronelairg	turning	7.2	10	9
812	S10	316	Stronelairg	turning	7.2	10	9
812	S10	316	Stronelairg	turning	7.2	10	9
812	S10	317	Stronelairg	turning	7.2	10	9
812	S10	316	Stronelairg	turning	7.2	10	9
812	S10	316	Stronelairg	turning	7.2	10	9
812	S10	317	Stronelairg	turning	7.2	10	9
812	S10	315	Stronelairg	turning	7.2	10	9
812	S10	315	Stronelairg	turning	7.2	10	9
812	S10	316	Stronelairg	turning	7.2	10	9
812	S10	316	Stronelairg	turning	7.2	10	9
812	S10	317	Stronelairg	turning	7.2	10	9
812	S10	318	Stronelairg	turning	7.2	10	9
812	S10	317	Stronelairg	turning	7.2	10	9
812	S10	316	Stronelairg	turning	7.2	10	9
812	S10	318	Stronelairg	turning	7.2	10	9
812	S10	317	Stronelairg	turning	7.2	10	9
812	S10	317	Stronelairg	turning	7.2	10	9
812	S10	316	Stronelairg	turning	7.2	10	9
812	S10	316	Stronelairg	turning	7.2	10	9
812	S10	294	Stronelairg	turning	7.2	10	9
812	S10	290	Stronelairg	turning	7.2	10	9
812	S12	246	Stronelairg	turning	6.5	9	9
812	S10	335	Stronelairg	turning	7.2	10	9
812	S12	218	Stronelairg	turning	6.5	9	9
812	S13	325	Stronelairg	turning	6.7	5	8
812	S10	335	Stronelairg	turning	7.2	10	8
812	S13	225	Stronelairg	turning	6.7	5	6
812	S13	241	Stronelairg	turning	6.7	5	5
812	S24	95	Stronelairg	turning	6.2	4	4
812	S39	291	Stronelairg	turning	7.2	6	4
812	S22	287	Stronelairg	turning	5.4	5	6
812	S39	276	Stronelairg	turning	7.2	6	6
812	S40	310	Stronelairg	turning	6.6	5	5
812	S01	329	Stronelairg	still	2.7	6	7
812	S01	302	Stronelairg	still	2.7	6	6
812	S01	323	Stronelairg	still	2.7	6	7
812	S01	401	Stronelairg	still	2.7	6	8
812	S01	529	Stronelairg	still	2.7	6	10
812	S18	477	Stronelairg	still	2.5	5	6
812	S21	491	Stronelairg	still	2.8	7	5
812	S21	550	Stronelairg	still	2.8	7	5
812	S22	581	Stronelairg	still	2.8	5	5
812	S40	609	Stronelairg	still	2.9	5	7
812	S40	506	Stronelairg	still	2.9	5	7
812	S42	402	Stronelairg	turning	3.1	5	5
812	S22	322	Stronelairg	still	2.2	5	6
812	S21	304	Stronelairg	still	2.2	7	5
812	S22	321	Stronelairg	still	2.2	5	6
812	S21	321	Stronelairg	still	2.2	7	5
812	S21	324	Stronelairg	still	2.2	7	5
812	S21	325	Stronelairg	still	2.2	7	5
812	S18	267	Stronelairg	turning	5	5	8
812	S18	245	Stronelairg	turning	5	5	8
812	S18	247	Stronelairg	turning	5	5	8
812	S18	251	Stronelairg	turning	5	5	8
812	S18	251	Stronelairg	turning	5	5	8
812	S18	255	Stronelairg	turning	5	5	8
812	S18	254	Stronelairg	turning	5	5	8
812	S18	253	Stronelairg	turning	5	5	8
812	S18	310	Stronelairg	turning	5	5	9
812	S18	310	Stronelairg	turning	5	5	9
812	S18	311	Stronelairg	turning	5	5	9
812	S18	311	Stronelairg	turning	5	5	9
812	S18	311	Stronelairg	turning	5	5	9
812	S19	284	Stronelairg	turning	4.4	5	5
812	S19	289	Stronelairg	turning	4.4	5	5
812	S19	292	Stronelairg	turning	4.4	5	5
812	S19	303	Stronelairg	turning	4.4	5	5
812	S19	303	Stronelairg	turning	4.4	5	5
812	S19	303	Stronelairg	turning	4.4	5	5
812	S19	304	Stronelairg	turning	4.4	5	5
812	S19	311	Stronelairg	turning	4.4	5	5
812	S19	311	Stronelairg	turning	4.4	5	5
812	S18	234	Stronelairg	turning	5	5	5
812	S20	345	Stronelairg	turning	4	5	5
812	S21	354	Stronelairg	turning	3.7	7	8
812	S18	293	Stronelairg	turning	5	5	8
812	S21	353	Stronelairg	turning	3.7	7	8
812	S18	289	Stronelairg	turning	5	5	8
812	S21	353	Stronelairg	turning	3.7	7	8
812	S18	290	Stronelairg	turning	5	5	8
812	S21	351	Stronelairg	turning	3.7	7	8
812	S18	289	Stronelairg	turning	5	5	8
812	S21	350	Stronelairg	turning	3.7	7	8
812	S18	289	Stronelairg	turning	5	5	8
812	S21	350	Stronelairg	turning	3.7	7	8
812	S18	287	Stronelairg	turning	5	5	8
812	S21	350	Stronelairg	turning	3.7	7	8
812	S18	288	Stronelairg	turning	5	5	8
812	S18	289	Stronelairg	turning	5	5	8
812	S21	351	Stronelairg	turning	3.7	7	8
812	S18	290	Stronelairg	turning	5	5	8
812	S21	351	Stronelairg	turning	3.7	7	8
812	S18	290	Stronelairg	turning	5	5	8
812	S21	226	Stronelairg	turning	3.7	7	5
812	S21	227	Stronelairg	turning	3.7	7	5
812	S21	218	Stronelairg	turning	3.7	7	7
812	S21	214	Stronelairg	turning	3.7	7	7
812	S21	217	Stronelairg	turning	3.7	7	7
812	S21	217	Stronelairg	turning	3.7	7	7
812	S21	219	Stronelairg	turning	3.7	7	7
812	S62	268	Stronelairg	turning	10.3	5	9
812	S06	334	Stronelairg	turning	11	5	5
812	S06	320	Stronelairg	turning	11	5	5
812	S06	285	Stronelairg	turning	11	5	5
812	S52	245	Stronelairg	turning	3.8	5	7
812	S52	537	Stronelairg	turning	3.8	5	6
812	S54	531	Stronelairg	turning	4	6	6
812	S55	555	Stronelairg	turning	3.8	4	4
812	S55	562	Stronelairg	turning	3.8	4	4
812	S60	502	Stronelairg	turning	3.4	4	4
812	S62	305	Stronelairg	still	3	5	9
812	S51	129	Stronelairg	still	1.7	5	5
812	S51	156	Stronelairg	still	1.7	5	5
812	S51	158	Stronelairg	still	1.7	5	5
812	S51	158	Stronelairg	still	1.7	5	5
812	S51	281	Stronelairg	still	1.7	5	8
812	S51	280	Stronelairg	still	1.7	5	8
812	S51	281	Stronelairg	still	1.7	5	8
812	S01	196	Stronelairg	turning	9.9	6	6
812	S01	201	Stronelairg	turning	9.9	6	6
812	S01	213	Stronelairg	turning	9.9	6	7
812	S01	73	Stronelairg	turning	9.9	6	6
812	S01	311	Stronelairg	turning	9.9	6	7
812	S18	334	Stronelairg	turning	9.9	5	9
812	S18	334	Stronelairg	turning	9.9	5	9
812	S18	335	Stronelairg	turning	9.9	5	9
812	S18	334	Stronelairg	turning	9.9	5	9
812	S18	334	Stronelairg	turning	9.9	5	9
812	S18	336	Stronelairg	turning	9.9	5	9
812	S18	335	Stronelairg	turning	9.9	5	9
812	S18	336	Stronelairg	turning	9.9	5	9
812	S18	333	Stronelairg	turning	9.9	5	9
812	S18	333	Stronelairg	turning	9.9	5	9
812	S18	334	Stronelairg	turning	9.9	5	9
812	S18	336	Stronelairg	turning	9.9	5	9
812	S18	334	Stronelairg	turning	9.9	5	9
812	S18	334	Stronelairg	turning	9.9	5	9
812	S18	335	Stronelairg	turning	9.9	5	9
812	S18	335	Stronelairg	turning	9.9	5	9
812	S18	309	Stronelairg	turning	9.9	5	8
812	S18	309	Stronelairg	turning	9.9	5	8
812	S18	311	Stronelairg	turning	9.9	5	8
812	S18	312	Stronelairg	turning	9.9	5	9
812	S18	309	Stronelairg	turning	9.9	5	9
812	S18	309	Stronelairg	turning	9.9	5	8
812	S51	154	Stronelairg	turning	6.7	5	7
812	S51	156	Stronelairg	turning	6.7	5	7
812	S51	157	Stronelairg	turning	6.7	5	7
812	S51	155	Stronelairg	turning	6.7	5	7
812	S51	157	Stronelairg	turning	6.7	5	7
812	S51	159	Stronelairg	turning	6.7	5	7
812	S18	241	Stronelairg	turning	5.4	5	8
812	S18	240	Stronelairg	turning	5.4	5	8
812	S18	249	Stronelairg	turning	5.4	5	8
812	S18	128	Stronelairg	turning	5.4	5	6
812	S18	193	Stronelairg	turning	12.8	5	8
812	S18	200	Stronelairg	turning	12.8	5	8
812	S18	341	Stronelairg	turning	12.8	5	7
812	S18	338	Stronelairg	turning	12.8	5	7
812	S18	335	Stronelairg	turning	12.8	5	7
812	S18	333	Stronelairg	turning	12.8	5	7
812	S18	332	Stronelairg	turning	12.8	5	7
812	S18	331	Stronelairg	turning	12.8	5	7
812	S18	338	Stronelairg	turning	12.8	5	7
812	S18	335	Stronelairg	turning	12.8	5	7
812	S18	334	Stronelairg	turning	12.8	5	7
812	S18	334	Stronelairg	turning	12.8	5	7
812	S18	333	Stronelairg	turning	12.8	5	7
812	S18	333	Stronelairg	turning	12.8	5	7
812	S18	333	Stronelairg	turning	12.8	5	7
812	S18	332	Stronelairg	turning	12.8	5	7
812	S18	335	Stronelairg	turning	12.8	5	7
812	S18	336	Stronelairg	turning	12.8	5	7
812	S18	338	Stronelairg	turning	12.8	5	7
812	S45	329	Stronelairg	turning	5.1	5	5
812	S65	149	Stronelairg	turning	5.1	7	7
812	S66	268	Stronelairg	turning	5.6	8	7
930	D12	331	Dunmaglass	turning	5.45	5	5
930	D19	359	Dunmaglass	turning	4.43	5	5
930	D19	327	Dunmaglass	turning	4.43	5	5
930	D26	352	Dunmaglass	turning	4.27	5	5
930	D26	322	Dunmaglass	turning	4.27	5	5
930	D31	282	Dunmaglass	turning	4.71	5	5
930	D34	302	Dunmaglass	turning	4.78	5	6
930	D34	265	Dunmaglass	turning	4.78	5	5
930	D33	298	Dunmaglass	still	3.34	7	7
930	D35	330	Dunmaglass	still	3.05	5	5
930	S21	240	Stronelairg	turning	3.9	7	8
930	S21	241	Stronelairg	turning	3.9	7	5
930	S42	327	Stronelairg	turning	3.1	5	7
930	S42	285	Stronelairg	turning	3.1	5	8
930	S21	283	Stronelairg	turning	11.1	7	5
930	S22	121	Stronelairg	turning	9.7	5	5
930	S21	280	Stronelairg	turning	11.1	7	5
930	S22	207	Stronelairg	turning	9.7	5	5
930	S21	296	Stronelairg	turning	11.1	7	5
930	S22	131	Stronelairg	turning	9.7	5	5
933	S59	25	Stronelairg	turning	6	9	9
933	S62	275	Stronelairg	turning	4.5	5	8
933	S10	349	Stronelairg	turning	17.5	10	8
933	S13	271	Stronelairg	turning	15.7	5	8
933	S13	301	Stronelairg	turning	15.7	5	5
933	S13	301	Stronelairg	turning	15.7	5	5
933	S10	220	Stronelairg	turning	17.5	10	9
933	S10	214	Stronelairg	turning	17.5	10	10
933	S10	256	Stronelairg	turning	17.5	10	9
933	S12	151	Stronelairg	turning	18.9	9	8
933	S10	259	Stronelairg	turning	17.5	10	10
933	S12	165	Stronelairg	turning	18.9	9	8
933	S10	79	Stronelairg	turning	17.5	10	10
933	S10	123	Stronelairg	turning	17.5	10	10
933	S10	208	Stronelairg	turning	17.5	10	9
933	S11	189	Stronelairg	turning	14	5	5
933	S11	154	Stronelairg	turning	14	5	5
933	S25	259	Stronelairg	turning	14.7	7	8
933	S25	181	Stronelairg	turning	14.7	7	7
933	S25	198	Stronelairg	turning	14.7	7	4
933	S25	314	Stronelairg	turning	14.7	7	8
933	S25	319	Stronelairg	turning	14.7	7	8
933	S25	277	Stronelairg	turning	14.7	7	7
933	S25	272	Stronelairg	turning	14.7	7	7
933	S25	291	Stronelairg	turning	14.7	7	7
933	S11	285	Stronelairg	turning	14	5	7
933	S14	273	Stronelairg	turning	15.5	7	5
933	S15	86	Stronelairg	turning	12.4	7	8
933	S25	237	Stronelairg	turning	14.7	7	8
933	S16	65	Stronelairg	turning	10.9	6	6
933	S08	352	Stronelairg	turning	17.2	8	5
933	S08	351	Stronelairg	turning	17.2	8	5
933	S15	210	Stronelairg	turning	19	7	8
933	S11	332	Stronelairg	turning	20.9	5	5
933	S14	372	Stronelairg	turning	20	7	5
933	S15	194	Stronelairg	turning	19	7	8
933	S11	295	Stronelairg	turning	20.9	5	5
933	S14	252	Stronelairg	turning	20	7	7
933	S11	297	Stronelairg	turning	20.9	5	7
933	S14	244	Stronelairg	turning	20	7	7
933	S25	326	Stronelairg	turning	19.3	7	8
933	S11	306	Stronelairg	turning	20.9	5	7
933	S25	214	Stronelairg	turning	19.3	7	7
933	S11	218	Stronelairg	turning	20.9	5	5
933	S25	211	Stronelairg	turning	19.3	7	8
933	S11	212	Stronelairg	turning	20.9	5	5
933	S11	220	Stronelairg	turning	20.9	5	5
933	S11	238	Stronelairg	turning	20.9	5	5
933	S25	291	Stronelairg	turning	19.3	7	7
933	S11	339	Stronelairg	turning	20.9	5	5
933	S25	281	Stronelairg	turning	19.3	7	8
933	S11	311	Stronelairg	turning	20.9	5	5
933	S25	291	Stronelairg	turning	19.3	7	8
933	S11	300	Stronelairg	turning	20.9	5	5
933	S25	223	Stronelairg	turning	19.3	7	8
933	S25	208	Stronelairg	turning	19.3	7	8
933	S25	162	Stronelairg	turning	19.3	7	7
933	S25	175	Stronelairg	turning	19.3	7	8
933	S14	281	Stronelairg	turning	20	7	9
933	S25	175	Stronelairg	turning	19.3	7	8
933	S14	282	Stronelairg	turning	20	7	9
933	S25	249	Stronelairg	turning	19.3	7	8
933	S25	188	Stronelairg	turning	19.3	7	8
933	S25	279	Stronelairg	turning	19.3	7	8
933	S25	278	Stronelairg	turning	19.3	7	8
933	S25	228	Stronelairg	turning	19.3	7	5
933	S25	144	Stronelairg	turning	19.3	7	7
933	S25	133	Stronelairg	turning	19.3	7	8
933	S25	127	Stronelairg	turning	19.3	7	8
933	S25	151	Stronelairg	turning	19.3	7	8
933	S25	161	Stronelairg	turning	19.3	7	8
933	S25	217	Stronelairg	turning	19.3	7	9
933	S25	216	Stronelairg	turning	19.3	7	8
933	S25	210	Stronelairg	turning	19.3	7	8
933	S25	224	Stronelairg	turning	19.3	7	9
933	S25	178	Stronelairg	turning	19.3	7	8
933	S25	199	Stronelairg	turning	19.3	7	8
933	S25	236	Stronelairg	turning	19.3	7	8
933	S25	233	Stronelairg	turning	19.3	7	8
933	S25	240	Stronelairg	turning	19.3	7	7
933	S25	242	Stronelairg	turning	19.3	7	7
933	S25	248	Stronelairg	turning	19.3	7	7
933	S25	245	Stronelairg	turning	19.3	7	9
933	S25	248	Stronelairg	turning	19.3	7	9
933	S25	228	Stronelairg	turning	19.3	7	7
933	S25	243	Stronelairg	turning	19.3	7	7
933	S25	243	Stronelairg	turning	19.3	7	9
933	S25	240	Stronelairg	turning	19.3	7	9
933	S25	235	Stronelairg	turning	19.3	7	7
933	S25	239	Stronelairg	turning	19.3	7	9
933	S25	257	Stronelairg	turning	19.3	7	9
933	S25	237	Stronelairg	turning	19.3	7	7
933	S25	243	Stronelairg	turning	19.3	7	7
933	S25	171	Stronelairg	turning	19.3	7	8
933	S25	175	Stronelairg	turning	19.3	7	8
933	S25	167	Stronelairg	turning	19.3	7	8
933	S25	166	Stronelairg	turning	19.3	7	8
933	S25	205	Stronelairg	turning	19.3	7	8
933	S25	215	Stronelairg	turning	19.3	7	8
933	S25	226	Stronelairg	turning	19.3	7	9
933	S25	213	Stronelairg	turning	19.3	7	8
933	S25	208	Stronelairg	turning	19.3	7	8
933	S25	212	Stronelairg	turning	19.3	7	8
933	S25	210	Stronelairg	turning	19.3	7	9
933	S25	211	Stronelairg	turning	19.3	7	8
933	S25	211	Stronelairg	turning	19.3	7	8
933	S25	206	Stronelairg	turning	19.3	7	8
933	S25	209	Stronelairg	turning	19.3	7	8
933	S25	226	Stronelairg	turning	19.3	7	9
933	S25	217	Stronelairg	turning	13.9	7	8
933	S25	218	Stronelairg	turning	13.9	7	9
933	S25	219	Stronelairg	turning	13.9	7	9
933	S25	220	Stronelairg	turning	13.9	7	9
933	S25	214	Stronelairg	turning	13.9	7	9
933	S11	330	Stronelairg	turning	15.8	5	5
933	S25	185	Stronelairg	turning	13.9	7	5
933	S11	327	Stronelairg	turning	15.8	5	5
933	S12	305	Stronelairg	turning	16.9	9	5
933	S13	128	Stronelairg	turning	14.3	5	5
933	S05	292	Stronelairg	turning	17.6	5	5
933	S12	118	Stronelairg	turning	16.9	9	8
933	S13	309	Stronelairg	turning	14.3	5	6
933	S05	292	Stronelairg	turning	17.6	5	5
933	S05	303	Stronelairg	turning	17.6	5	5
933	S12	232	Stronelairg	turning	16.9	9	5
933	S12	233	Stronelairg	turning	16.9	9	5
933	S23	189	Stronelairg	turning	14.8	5	5
933	S23	186	Stronelairg	turning	14.8	5	5
933	S23	192	Stronelairg	turning	14.8	5	5
933	S23	193	Stronelairg	turning	14.8	5	5
933	S23	193	Stronelairg	turning	14.8	5	5
933	S23	193	Stronelairg	turning	14.8	5	5
933	S23	191	Stronelairg	turning	14.8	5	5
933	S23	125	Stronelairg	turning	14.8	5	5
933	S13	176	Stronelairg	turning	14.3	5	5
933	S10	291	Stronelairg	turning	18.7	10	8
933	S13	172	Stronelairg	turning	14.3	5	5
933	S10	296	Stronelairg	turning	18.7	10	6
933	S10	257	Stronelairg	turning	18.7	10	6
933	S10	270	Stronelairg	turning	18.7	10	8
933	S10	263	Stronelairg	turning	18.7	10	6
933	S10	249	Stronelairg	turning	18.7	10	6
933	S10	249	Stronelairg	turning	18.7	10	8
933	S10	236	Stronelairg	turning	18.7	10	8
933	S10	247	Stronelairg	turning	18.7	10	8
933	S09	206	Stronelairg	turning	19.7	10	8
933	S10	314	Stronelairg	turning	18.7	10	8
933	S15	292	Stronelairg	turning	16.5	7	7
933	S15	227	Stronelairg	turning	16.5	7	5
933	S15	175	Stronelairg	turning	16.5	7	9
933	S15	190	Stronelairg	turning	16.5	7	9
933	S14	295	Stronelairg	turning	15.6	7	8
933	S15	318	Stronelairg	turning	16.5	7	8
933	S11	403	Stronelairg	turning	15.8	5	7
933	S11	439	Stronelairg	turning	15.8	5	7
933	S14	328	Stronelairg	turning	15.6	7	7
933	S14	448	Stronelairg	turning	15.6	7	7
933	S15	440	Stronelairg	turning	16.5	7	8
933	S25	478	Stronelairg	turning	13.9	7	7
933	S14	269	Stronelairg	turning	15.6	7	8
933	S25	414	Stronelairg	turning	13.9	7	7
933	S14	191	Stronelairg	turning	15.6	7	7
933	S15	215	Stronelairg	turning	16.5	7	7
933	S15	75	Stronelairg	turning	16.5	7	7
933	S10	207	Stronelairg	turning	18.7	10	8
933	S11	284	Stronelairg	turning	15.8	5	6
933	S15	230	Stronelairg	turning	16.5	7	5
933	S10	189	Stronelairg	turning	18.7	10	8
933	S12	212	Stronelairg	turning	16.9	9	8
933	S12	168	Stronelairg	turning	16.9	9	8
933	S13	321	Stronelairg	turning	14.3	5	5
933	S13	176	Stronelairg	turning	14.3	5	5
933	S13	160	Stronelairg	turning	14.3	5	5
933	S13	165	Stronelairg	turning	14.3	5	5
933	S13	165	Stronelairg	turning	14.3	5	5
933	S13	192	Stronelairg	turning	14.3	5	5
933	S13	195	Stronelairg	turning	14.3	5	5
933	S13	234	Stronelairg	turning	14.3	5	5
933	S25	237	Stronelairg	turning	13.9	7	8
933	S14	141	Stronelairg	turning	15.6	7	7
933	S25	283	Stronelairg	turning	13.9	7	7
933	S14	72	Stronelairg	turning	15.6	7	7
933	S15	326	Stronelairg	turning	16.5	7	7
933	S15	329	Stronelairg	turning	16.5	7	9
933	S16	224	Stronelairg	still	13.8	6	9
933	S15	260	Stronelairg	still	12	7	8
933	S16	240	Stronelairg	still	13.8	6	9
933	S15	178	Stronelairg	still	12	7	7
933	S11	174	Stronelairg	still	14.5	5	5
933	S15	246	Stronelairg	still	12	7	7
933	S11	215	Stronelairg	still	14.5	5	5
933	S12	268	Stronelairg	still	14.7	9	8
933	S13	274	Stronelairg	still	14.4	5	8
933	S12	141	Stronelairg	still	14.7	9	8
933	S03	250	Stronelairg	still	13.6	6	5
933	S04	155	Stronelairg	still	13.1	4	4
933	S12	318	Stronelairg	still	14.7	9	5
933	S02	339	Stronelairg	still	13.4	5	4
933	S04	172	Stronelairg	still	13.1	4	4
933	S02	350	Stronelairg	still	13.4	5	4
933	S04	125	Stronelairg	still	13.1	4	4
933	S04	161	Stronelairg	still	13.1	4	4
933	S05	184	Stronelairg	still	13.2	5	5
933	S05	163	Stronelairg	still	13.2	5	5
933	S05	257	Stronelairg	still	13.2	5	5
933	S12	109	Stronelairg	still	14.7	9	8
933	S10	351	Stronelairg	still	17.6	10	9
933	S12	77	Stronelairg	still	14.7	9	8
933	S10	201	Stronelairg	still	17.6	10	9
933	S12	303	Stronelairg	still	14.7	9	9
933	S10	262	Stronelairg	still	17.6	10	8
933	S11	250	Stronelairg	still	14.5	5	6
933	S11	226	Stronelairg	still	14.5	5	5
933	S14	344	Stronelairg	still	12.8	7	6
933	S15	277	Stronelairg	still	12	7	5
933	S14	222	Stronelairg	still	12.8	7	6
933	S15	270	Stronelairg	still	12	7	5
933	S14	221	Stronelairg	still	12.8	7	6
933	S15	345	Stronelairg	still	12	7	8
933	S16	253	Stronelairg	turning	19.5	6	6
933	S16	96	Stronelairg	turning	19.5	6	6
933	S15	57	Stronelairg	turning	16.7	7	8
933	S14	190	Stronelairg	turning	16.5	7	7
933	S15	204	Stronelairg	turning	16.7	7	5
933	S11	301	Stronelairg	turning	16	5	7
933	S14	187	Stronelairg	turning	16.5	7	7
933	S25	261	Stronelairg	turning	16	7	8
933	S25	249	Stronelairg	turning	16	7	8
933	S14	324	Stronelairg	turning	11.8	7	7
933	S25	239	Stronelairg	turning	12.9	7	8
933	S14	326	Stronelairg	turning	11.8	7	7
933	S25	171	Stronelairg	turning	12.9	7	8
933	S25	167	Stronelairg	turning	12.9	7	8
933	S25	221	Stronelairg	turning	12.9	7	8
933	S25	197	Stronelairg	turning	12.9	7	4
933	S11	344	Stronelairg	turning	14.4	5	5
933	S25	205	Stronelairg	turning	12.9	7	7
933	S11	343	Stronelairg	turning	14.4	5	5
933	S11	347	Stronelairg	turning	14.4	5	5
933	S25	295	Stronelairg	turning	12.9	7	7
933	S25	296	Stronelairg	turning	12.9	7	7
933	S25	225	Stronelairg	turning	12.9	7	8
933	S25	226	Stronelairg	turning	12.9	7	8
933	S25	226	Stronelairg	turning	12.9	7	8
933	S25	240	Stronelairg	turning	12.9	7	6
933	S25	238	Stronelairg	turning	12.9	7	6
933	S25	235	Stronelairg	turning	12.9	7	6
933	S14	160	Stronelairg	turning	11.8	7	7
933	S15	130	Stronelairg	turning	13.1	7	8
933	S25	43	Stronelairg	turning	12.9	7	7
933	S18	196	Stronelairg	still	20.2	5	8
933	S13	289	Stronelairg	still	16.8	5	5
933	S17	261	Stronelairg	still	21.2	5	5
933	S18	215	Stronelairg	still	20.2	5	8
933	S19	313	Stronelairg	still	19.5	5	5
933	S23	164	Stronelairg	still	18	5	6
933	S13	136	Stronelairg	still	16.8	5	5
933	S09	231	Stronelairg	still	19.2	10	8
933	S10	328	Stronelairg	still	19.7	10	6
933	S13	149	Stronelairg	still	16.8	5	5
933	S09	236	Stronelairg	still	19.2	10	8
933	S15	166	Stronelairg	still	17.6	7	7
933	S15	306	Stronelairg	still	17.6	7	9
1022	S21	289	Stronelairg	turning	11.7	7	7
1022	S21	172	Stronelairg	turning	11.7	7	8
1022	S21	255	Stronelairg	turning	11.7	7	5
1022	S21	268	Stronelairg	turning	11.7	7	5
1022	S18	328	Stronelairg	still	15.8	5	7
1022	S18	327	Stronelairg	still	15.8	5	7
1022	S12	332	Stronelairg	turning	17.2	9	5
1022	S12	332	Stronelairg	turning	17.2	9	5
1022	S23	318	Stronelairg	turning	16.5	5	5
1022	S12	289	Stronelairg	turning	17.2	9	5
1022	S23	313	Stronelairg	turning	16.5	5	5
1022	S12	296	Stronelairg	turning	17.2	9	5
1022	S12	341	Stronelairg	turning	17.2	9	5
1022	S13	217	Stronelairg	turning	16.9	5	5
1022	S13	222	Stronelairg	turning	16.9	5	7
1022	S13	319	Stronelairg	turning	16.9	5	5
1022	S25	275	Stronelairg	turning	16.2	7	8
1022	S10	370	Stronelairg	turning	18.4	10	6
1022	S13	262	Stronelairg	turning	16.9	5	5
1022	S25	276	Stronelairg	turning	16.2	7	8
1022	S10	365	Stronelairg	turning	18.4	10	6
1022	S11	320	Stronelairg	turning	17.2	5	5
1022	S13	281	Stronelairg	turning	16.9	5	6
1022	S11	313	Stronelairg	turning	17.2	5	5
1022	S13	338	Stronelairg	turning	16.9	5	5
1022	S25	142	Stronelairg	turning	12.9	7	7
1022	S25	159	Stronelairg	turning	12.9	7	5
1022	S25	223	Stronelairg	turning	12.9	7	8
1022	S11	315	Stronelairg	turning	14.4	5	5
1022	S25	269	Stronelairg	turning	12.9	7	8
1022	S11	317	Stronelairg	turning	14.4	5	5
1022	S25	241	Stronelairg	turning	12.9	7	8
1022	S25	239	Stronelairg	turning	12.9	7	8
1022	S25	245	Stronelairg	turning	12.9	7	8
1022	S25	328	Stronelairg	turning	12.9	7	8
1022	S25	334	Stronelairg	turning	12.9	7	8
1022	S25	310	Stronelairg	turning	12.9	7	7
1022	S25	314	Stronelairg	turning	12.9	7	7
1022	S25	316	Stronelairg	turning	12.9	7	7
1022	S25	276	Stronelairg	turning	12.9	7	8
1022	S25	276	Stronelairg	turning	12.9	7	8
1022	S25	344	Stronelairg	turning	12.9	7	4
1022	S25	210	Stronelairg	turning	12.9	7	8
1022	S14	125	Stronelairg	turning	11.8	7	8
1022	S25	219	Stronelairg	turning	12.9	7	8
1022	S14	72	Stronelairg	turning	11.8	7	8
1022	S15	306	Stronelairg	turning	13.1	7	9
1022	S15	191	Stronelairg	turning	13.1	7	9
1022	S15	174	Stronelairg	turning	13.1	7	9
1022	S16	288	Stronelairg	turning	15.4	6	9
1022	S16	276	Stronelairg	turning	15.4	6	9
1022	S09	337	Stronelairg	turning	15	10	5
1022	S15	188	Stronelairg	turning	13.1	7	7
1022	S16	340	Stronelairg	turning	15.4	6	8
1022	S09	337	Stronelairg	turning	15	10	6
1022	S15	224	Stronelairg	turning	13.1	7	7
1022	S16	332	Stronelairg	turning	15.4	6	7
1022	S15	243	Stronelairg	turning	13.1	7	7
1022	S16	279	Stronelairg	turning	15.4	6	8
1022	S16	350	Stronelairg	turning	15.4	6	9
1022	S15	227	Stronelairg	turning	13.1	7	9
1022	S15	239	Stronelairg	turning	13.1	7	9
1022	S14	128	Stronelairg	turning	11.8	7	8
1022	S14	151	Stronelairg	turning	11.8	7	8
1022	S25	225	Stronelairg	turning	12.9	7	8
1022	S13	245	Stronelairg	turning	12.4	5	7
1022	S25	312	Stronelairg	turning	12.9	7	8
1022	S13	320	Stronelairg	turning	12.4	5	5
1022	S13	199	Stronelairg	turning	12.4	5	5
1022	S13	194	Stronelairg	turning	12.4	5	5
1022	S13	285	Stronelairg	turning	12.4	5	7
1022	S14	274	Stronelairg	turning	11.8	7	8
1022	S25	203	Stronelairg	turning	12.9	7	8
1022	S14	275	Stronelairg	turning	11.8	7	7
1022	S25	327	Stronelairg	turning	12.9	7	7
1022	S14	277	Stronelairg	turning	11.8	7	7
1022	S25	329	Stronelairg	turning	12.9	7	7
1022	S14	73	Stronelairg	turning	11.8	7	7
1022	S25	328	Stronelairg	turning	12.9	7	7
1022	S14	216	Stronelairg	turning	11.8	7	9
1022	S15	91	Stronelairg	turning	13.1	7	8
1022	S15	108	Stronelairg	turning	13.1	7	8
1022	S16	209	Stronelairg	turning	15.4	6	8
1022	S06	280	Stronelairg	turning	18.7	5	5
1022	S06	287	Stronelairg	turning	18.7	5	6
1022	S10	309	Stronelairg	turning	24.3	10	9
1022	S12	296	Stronelairg	turning	21	9	7
1022	S10	303	Stronelairg	turning	24.3	10	9
1022	S10	331	Stronelairg	turning	24.3	10	9
1022	S12	206	Stronelairg	turning	21	9	8
1022	S12	214	Stronelairg	turning	21	9	8
1022	S12	289	Stronelairg	turning	21	9	8
1022	S12	273	Stronelairg	turning	21	9	7
1022	S12	278	Stronelairg	turning	21	9	7
1022	S13	324	Stronelairg	turning	20.1	5	5
1022	S13	324	Stronelairg	turning	20.1	5	5
1022	S23	314	Stronelairg	turning	21.7	5	5
1022	S23	237	Stronelairg	turning	21.7	5	5
1022	S23	236	Stronelairg	turning	21.7	5	5
1022	S23	245	Stronelairg	turning	21.7	5	5
1022	S23	259	Stronelairg	turning	21.7	5	5
1022	S13	176	Stronelairg	turning	20.1	5	5
1022	S23	280	Stronelairg	turning	21.7	5	5
1022	S13	178	Stronelairg	turning	20.1	5	5
1022	S13	324	Stronelairg	turning	20.1	5	7
1022	S12	285	Stronelairg	turning	21	9	5
1022	S13	107	Stronelairg	turning	20.1	5	5
1022	S23	297	Stronelairg	turning	21.7	5	5
1022	S23	265	Stronelairg	turning	21.7	5	5
1022	S13	207	Stronelairg	turning	20.1	5	5
1022	S12	209	Stronelairg	turning	21	9	8
1022	S13	193	Stronelairg	turning	20.1	5	8
1022	S10	291	Stronelairg	turning	24.3	10	10
1022	S12	190	Stronelairg	turning	21	9	8
1022	S10	280	Stronelairg	turning	24.3	10	10
1022	S12	76	Stronelairg	turning	21	9	8
1022	S03	232	Stronelairg	turning	13.3	6	6
1022	S03	235	Stronelairg	turning	13.3	6	6
1022	S04	114	Stronelairg	turning	13	4	4
1022	S04	176	Stronelairg	turning	13	4	4
1022	S04	298	Stronelairg	turning	13	4	4
1022	S05	320	Stronelairg	turning	14.6	5	4
1022	S04	300	Stronelairg	turning	13	4	4
1022	S05	223	Stronelairg	turning	14.6	5	6
1022	S13	277	Stronelairg	turning	13.8	5	5
1022	S13	235	Stronelairg	turning	13.8	5	7
1022	S13	317	Stronelairg	turning	13.8	5	5
1022	S24	221	Stronelairg	turning	15.3	4	4
1022	S24	221	Stronelairg	turning	15.3	4	4
1022	S26	112	Stronelairg	turning	19.9	4	4
1022	S26	308	Stronelairg	turning	19.9	4	4
1022	S14	109	Stronelairg	turning	13.7	7	9
1022	S27	66	Stronelairg	turning	19.7	5	5
1022	S14	62	Stronelairg	turning	13.7	7	8
1022	S25	233	Stronelairg	turning	14.9	7	8
1022	S13	307	Stronelairg	turning	13.8	5	5
1022	S13	133	Stronelairg	turning	13.8	5	5
1022	S23	107	Stronelairg	turning	12.9	5	5
1022	S16	288	Stronelairg	turning	5.6	6	8
1022	S16	288	Stronelairg	turning	5.6	6	8
1022	S16	287	Stronelairg	turning	5.6	6	8
1022	S16	287	Stronelairg	turning	5.6	6	7
1022	S16	145	Stronelairg	turning	10.4	6	6
1022	S16	145	Stronelairg	turning	10.4	6	5
1022	S16	181	Stronelairg	turning	10.4	6	5
1022	S16	334	Stronelairg	turning	10.4	6	7
1022	S16	334	Stronelairg	turning	10.4	6	6
1022	S16	256	Stronelairg	turning	10.4	6	5
1022	S16	256	Stronelairg	turning	10.4	6	5
1022	S15	309	Stronelairg	turning	3.6	7	9
1022	S15	309	Stronelairg	turning	3.6	7	9
1022	S15	289	Stronelairg	turning	3.6	7	9
1022	S15	289	Stronelairg	turning	3.6	7	9
1022	S28	223	Stronelairg	turning	5.2	6	7
1022	S28	223	Stronelairg	turning	5.2	6	7
1022	S29	307	Stronelairg	turning	5.3	8	8
1022	S29	307	Stronelairg	turning	5.3	8	8
1022	S28	214	Stronelairg	turning	5.2	6	7
1022	S28	214	Stronelairg	turning	5.2	6	7
1022	S29	294	Stronelairg	turning	5.3	8	8
1022	S29	294	Stronelairg	turning	5.3	8	8
1022	S16	148	Stronelairg	turning	4.3	6	5
1022	S16	148	Stronelairg	turning	4.3	6	5
1022	S16	266	Stronelairg	turning	4.3	6	8
1022	S16	266	Stronelairg	turning	4.3	6	8
1022	S15	314	Stronelairg	still	3.8	7	9
1022	S15	314	Stronelairg	still	3.8	7	9
1022	S15	316	Stronelairg	still	3.8	7	9
1022	S15	316	Stronelairg	still	3.8	7	9
1022	S16	175	Stronelairg	turning	4.3	6	9
1022	S16	175	Stronelairg	turning	4.3	6	9
1022	S16	165	Stronelairg	turning	4.3	6	9
1022	S16	165	Stronelairg	turning	4.3	6	9
1022	S15	332	Stronelairg	still	3.8	7	8
1022	S15	332	Stronelairg	still	3.8	7	8
1022	S15	338	Stronelairg	still	3.8	7	8
1022	S15	338	Stronelairg	still	3.8	7	8
1022	S15	346	Stronelairg	still	3.8	7	8
1022	S15	346	Stronelairg	still	3.8	7	8
1022	S15	346	Stronelairg	still	3.8	7	8
1022	S15	346	Stronelairg	still	3.8	7	8
1022	S15	347	Stronelairg	turning	4.1	7	8
1022	S15	347	Stronelairg	turning	4.1	7	8
1022	S15	326	Stronelairg	turning	4.1	7	9
1022	S15	326	Stronelairg	turning	4.1	7	9
1022	S15	322	Stronelairg	turning	4.1	7	9
1022	S15	322	Stronelairg	turning	4.1	7	9
1022	S15	321	Stronelairg	turning	4.1	7	9
1022	S15	321	Stronelairg	turning	4.1	7	9
1022	S16	191	Stronelairg	turning	5	6	8
1022	S16	191	Stronelairg	turning	5	6	8
1022	S16	183	Stronelairg	turning	5	6	8
1022	S16	183	Stronelairg	turning	5	6	8
1022	S15	317	Stronelairg	turning	4.1	7	9
1022	S15	317	Stronelairg	turning	4.1	7	9
1022	S15	303	Stronelairg	turning	4.1	7	8
1022	S15	303	Stronelairg	turning	4.1	7	8
1022	S16	384	Stronelairg	turning	5.6	6	9
1022	S16	384	Stronelairg	turning	5.6	6	9
1022	S16	349	Stronelairg	turning	5.6	6	8
1022	S16	349	Stronelairg	turning	5.6	6	8
1022	S16	387	Stronelairg	turning	5.6	6	8
1022	S16	387	Stronelairg	turning	5.6	6	8
1022	S15	439	Stronelairg	turning	5.4	7	7
1022	S15	439	Stronelairg	turning	5.4	7	7
1022	S16	404	Stronelairg	turning	5.6	6	9
1022	S16	404	Stronelairg	turning	5.6	6	9
1022	S11	471	Stronelairg	turning	5.5	5	5
1022	S11	471	Stronelairg	turning	5.5	5	5
1022	S15	480	Stronelairg	turning	5.4	7	7
1022	S15	480	Stronelairg	turning	5.4	7	7
1022	S11	404	Stronelairg	turning	5.5	5	5
1022	S11	404	Stronelairg	turning	5.5	5	5
1022	S13	500	Stronelairg	turning	5.4	5	5
1022	S13	500	Stronelairg	turning	5.4	5	5
1022	S13	476	Stronelairg	turning	5.4	5	5
1022	S13	476	Stronelairg	turning	5.4	5	5
1022	S19	377	Stronelairg	turning	5.8	5	5
1022	S19	377	Stronelairg	turning	5.8	5	5
1022	S23	402	Stronelairg	turning	5.5	5	6
1022	S23	402	Stronelairg	turning	5.5	5	6
1022	S17	355	Stronelairg	turning	5.4	5	5
1022	S17	355	Stronelairg	turning	5.4	5	5
1022	S19	400	Stronelairg	turning	5.8	5	5
1022	S19	400	Stronelairg	turning	5.8	5	5
1022	S21	271	Stronelairg	turning	5.4	7	7
1022	S21	271	Stronelairg	turning	5.4	7	7
1022	S21	273	Stronelairg	turning	5.4	7	7
1022	S21	273	Stronelairg	turning	5.4	7	7
1022	S21	316	Stronelairg	turning	6.6	7	5
1022	S21	316	Stronelairg	turning	6.6	7	5
1022	S21	323	Stronelairg	turning	6.6	7	5
1022	S21	323	Stronelairg	turning	6.6	7	5
1022	S55	251	Stronelairg	turning	4.4	4	4
1022	S55	251	Stronelairg	turning	4.4	4	4
1022	S55	250	Stronelairg	turning	4.4	4	4
1022	S55	250	Stronelairg	turning	4.4	4	4
1022	S57	220	Stronelairg	turning	4.3	6	4
1022	S57	220	Stronelairg	turning	4.3	6	4
1022	S57	225	Stronelairg	turning	4.3	6	6
1022	S57	225	Stronelairg	turning	4.3	6	6
1022	S58	172	Stronelairg	turning	4	7	7
1022	S58	172	Stronelairg	turning	4	7	7
1022	S58	171	Stronelairg	turning	4	7	7
1022	S58	171	Stronelairg	turning	4	7	7
1022	S59	325	Stronelairg	turning	4.2	9	10
1022	S59	325	Stronelairg	turning	4.2	9	10
1022	S59	335	Stronelairg	turning	4.2	9	9
1022	S59	335	Stronelairg	turning	4.2	9	9
1022	S59	247	Stronelairg	turning	5.2	9	10
1022	S59	247	Stronelairg	turning	5.2	9	10
1022	S59	190	Stronelairg	turning	5.2	9	10
1022	S59	190	Stronelairg	turning	5.2	9	10
1022	S59	186	Stronelairg	turning	5.2	9	7
1022	S59	186	Stronelairg	turning	5.2	9	7
1022	S59	327	Stronelairg	turning	5.2	9	9
1022	S59	327	Stronelairg	turning	5.2	9	9
1022	S59	384	Stronelairg	turning	5	9	9
1022	S59	384	Stronelairg	turning	5	9	9
1022	S59	395	Stronelairg	turning	5	9	9
1022	S59	395	Stronelairg	turning	5	9	9
1022	D13	93	Dunmaglass	still	8.81	7	7
1025	S62	282	Stronelairg	turning	3	5	5
1025	S58	486	Stronelairg	turning	3.4	7	7
1025	S61	456	Stronelairg	still	3.4	5	5
1025	S62	379	Stronelairg	turning	3	5	5
1025	S58	533	Stronelairg	turning	3.4	7	7
1025	S62	375	Stronelairg	turning	3	5	5
1025	S62	538	Stronelairg	turning	3	5	10
1025	S56	322	Stronelairg	turning	4.2	4	8
1025	S42	299	Stronelairg	turning	4.1	5	7
1025	S42	299	Stronelairg	turning	4.1	5	7
1025	S42	184	Stronelairg	turning	4.1	5	8
1025	S42	185	Stronelairg	turning	4.1	5	8
1025	S41	290	Stronelairg	turning	5.5	7	8
1025	S42	142	Stronelairg	turning	6.1	5	7
1025	S42	141	Stronelairg	turning	6.1	5	7
1025	S41	255	Stronelairg	turning	5.5	7	8
1025	S42	303	Stronelairg	turning	6.1	5	8
1025	S41	257	Stronelairg	turning	5.5	7	8
1025	S42	305	Stronelairg	turning	6.1	5	8
1025	S42	223	Stronelairg	turning	6.1	5	8
1025	S42	224	Stronelairg	turning	6.1	5	8
1025	S41	352	Stronelairg	turning	5.5	7	9
1025	S41	325	Stronelairg	turning	5.5	7	9
1025	S42	214	Stronelairg	turning	6.1	5	8
1025	S42	206	Stronelairg	turning	6.1	5	8
1030	S42	323	Stronelairg	turning	5.1	5	8
1030	S42	336	Stronelairg	turning	6.9	5	7
1030	S42	336	Stronelairg	turning	6.9	5	7
1030	S59	309	Stronelairg	turning	7.6	9	8
1030	S59	309	Stronelairg	turning	7.6	9	8
1030	S62	119	Stronelairg	turning	7	5	8
1030	S61	314	Stronelairg	turning	7.8	5	5
1030	S62	113	Stronelairg	turning	7	5	8
1030	S61	324	Stronelairg	turning	7.8	5	5
1030	S62	128	Stronelairg	turning	6.9	5	8
1030	S62	207	Stronelairg	turning	6.9	5	8
1030	S62	256	Stronelairg	turning	6.9	5	8
1030	S62	257	Stronelairg	turning	6.9	5	8
1030	S58	333	Stronelairg	turning	7.5	7	5
1030	S62	307	Stronelairg	turning	6.9	5	7
1030	S58	333	Stronelairg	turning	7.5	7	5
1030	S58	309	Stronelairg	turning	7.5	7	5
1030	S59	164	Stronelairg	turning	7.8	9	9
1030	S59	171	Stronelairg	turning	7.8	9	7
1030	S59	308	Stronelairg	turning	7.8	9	9
1030	S59	325	Stronelairg	turning	7.8	9	9
1030	S59	329	Stronelairg	turning	7.8	9	9
1030	S58	299	Stronelairg	turning	7.5	7	7
1030	S59	273	Stronelairg	turning	7.8	9	9
1030	S59	354	Stronelairg	turning	3.9	9	9
1030	S59	352	Stronelairg	turning	3.9	9	9
1030	S59	346	Stronelairg	turning	3.9	9	9
1030	S59	345	Stronelairg	turning	3.9	9	9
1030	S59	348	Stronelairg	turning	3.9	9	9
1030	S59	224	Stronelairg	turning	3.9	9	9
1030	S59	193	Stronelairg	turning	3.9	9	6
1030	S59	156	Stronelairg	turning	3.9	9	8
1030	S62	259	Stronelairg	turning	4.5	5	8
1030	S62	269	Stronelairg	turning	4.5	5	9
1030	S62	275	Stronelairg	turning	4.5	5	9
1030	S62	274	Stronelairg	turning	4.5	5	9
1030	S62	272	Stronelairg	turning	4.5	5	9
1030	S62	265	Stronelairg	turning	4.5	5	9
1030	S62	265	Stronelairg	turning	4.5	5	9
1030	S62	267	Stronelairg	turning	4.5	5	9
1030	S62	269	Stronelairg	turning	4.5	5	9
1030	S62	270	Stronelairg	turning	4.5	5	9
1030	S62	274	Stronelairg	turning	4.5	5	9
1030	S62	274	Stronelairg	turning	4.5	5	9
1030	S62	277	Stronelairg	turning	4.5	5	9
1030	S62	273	Stronelairg	turning	4.5	5	9
1030	S62	272	Stronelairg	turning	4.5	5	9
1030	S62	268	Stronelairg	turning	4.5	5	9
1030	S62	268	Stronelairg	turning	4.5	5	9
1030	S62	270	Stronelairg	turning	4.5	5	9
1030	S62	270	Stronelairg	turning	4.5	5	9
1030	S62	269	Stronelairg	turning	4.5	5	9
1030	S62	269	Stronelairg	turning	4.5	5	9
1030	S62	266	Stronelairg	turning	4.5	5	9
1030	S62	266	Stronelairg	turning	4.5	5	9
1030	S62	261	Stronelairg	turning	4.5	5	8
1030	S52	295	Stronelairg	turning	10.2	5	5
1030	S52	294	Stronelairg	turning	10.2	5	5
1030	S50	309	Stronelairg	turning	10.1	7	7
1030	S52	293	Stronelairg	turning	10.2	5	7
1030	S50	309	Stronelairg	turning	10.1	7	7
1030	S52	336	Stronelairg	turning	10.2	5	7
1030	S54	314	Stronelairg	turning	9.5	6	8
1030	S54	273	Stronelairg	turning	9.5	6	6
1030	S54	274	Stronelairg	turning	9.5	6	6
1030	S54	274	Stronelairg	turning	9.5	6	6
1030	S54	269	Stronelairg	turning	9.5	6	6
1030	S54	267	Stronelairg	turning	9.5	6	6
1030	S54	267	Stronelairg	turning	9.5	6	4
1030	S54	265	Stronelairg	turning	9.5	6	4
1030	S54	265	Stronelairg	turning	9.5	6	4
1030	S54	270	Stronelairg	turning	9.5	6	6
1030	S54	269	Stronelairg	turning	9.5	6	4
1030	S54	258	Stronelairg	turning	9.5	6	6
1030	S57	183	Stronelairg	turning	8.3	6	6
1030	S57	123	Stronelairg	turning	8.3	6	4
1030	S57	226	Stronelairg	turning	8.3	6	6
1030	S57	336	Stronelairg	turning	8.3	6	6
1030	S57	255	Stronelairg	turning	8.3	6	6
1030	S57	254	Stronelairg	turning	8.3	6	6
1030	S61	295	Stronelairg	turning	9.3	5	6
1030	S61	296	Stronelairg	turning	9.3	5	6
1030	S61	297	Stronelairg	turning	9.3	5	6
1030	S61	297	Stronelairg	turning	9.3	5	6
1030	S61	293	Stronelairg	turning	9.3	5	6
1030	S61	293	Stronelairg	turning	9.3	5	6
1030	S61	294	Stronelairg	turning	9.3	5	6
1030	S61	301	Stronelairg	turning	9.3	5	6
1030	S61	302	Stronelairg	turning	9.3	5	6
1030	S61	298	Stronelairg	turning	9.3	5	6
1030	S61	299	Stronelairg	turning	9.3	5	6
1030	S61	298	Stronelairg	turning	9.3	5	6
1030	S61	297	Stronelairg	turning	9.3	5	6
1030	S61	297	Stronelairg	turning	9.3	5	6
1030	S61	296	Stronelairg	turning	9.3	5	6
1030	S61	297	Stronelairg	turning	9.3	5	6
1030	S61	296	Stronelairg	turning	9.3	5	6
1030	S61	297	Stronelairg	turning	9.3	5	6
1030	S61	297	Stronelairg	turning	9.3	5	6
1030	S61	297	Stronelairg	turning	9.3	5	6
1030	S61	298	Stronelairg	turning	9.3	5	6
1030	S61	297	Stronelairg	turning	9.3	5	6
1030	S61	296	Stronelairg	turning	9.3	5	6
1030	S61	294	Stronelairg	turning	9.3	5	6
1030	S61	295	Stronelairg	turning	9.3	5	6
1030	S61	296	Stronelairg	turning	9.3	5	6
1030	S61	263	Stronelairg	turning	9.3	5	5
1030	S62	302	Stronelairg	turning	10.3	5	7
1030	S59	291	Stronelairg	turning	12.8	9	8
1030	S59	291	Stronelairg	turning	12.8	9	8
1075	D06	85	Dunmaglass	turning	3.45	5	5
1075	D06	156	Dunmaglass	turning	3.45	5	7
1075	D11	320	Dunmaglass	still	5.33	5	5
1075	D12	341	Dunmaglass	turning	3.96	5	5
1075	D12	349	Dunmaglass	turning	3.96	5	5
1075	D19	326	Dunmaglass	still	3.8	5	5
1075	D20	288	Dunmaglass	turning	3.96	7	7
1075	D20	244	Dunmaglass	turning	3.96	7	7
1075	D21	219	Dunmaglass	turning	4.09	5	7
1075	D21	141	Dunmaglass	turning	4.09	5	7
1075	D28	313	Dunmaglass	turning	4.35	8	7
1075	S07	380	Stronelairg	turning	3.5	6	5
1075	S07	303	Stronelairg	turning	3.5	6	5
1075	S51	297	Stronelairg	turning	3.1	5	5
1075	S51	202	Stronelairg	turning	3.1	5	5
1075	S51	152	Stronelairg	turning	3.1	5	7
1075	S51	521	Stronelairg	still	2.3	5	5
1075	S51	476	Stronelairg	still	2.3	5	5
1075	S52	227	Stronelairg	turning	6.7	5	5
1075	S52	253	Stronelairg	turning	6.7	5	5
1075	S52	320	Stronelairg	still	2.7	5	5
1075	S52	322	Stronelairg	still	2.7	5	5
1075	S52	326	Stronelairg	still	2.7	5	5
1075	S52	325	Stronelairg	still	2.7	5	5
1075	S52	327	Stronelairg	still	2.7	5	5
1075	S52	328	Stronelairg	still	2.7	5	5
1075	S52	333	Stronelairg	still	2.7	5	5
1075	S52	336	Stronelairg	still	2.7	5	5
1075	S52	338	Stronelairg	still	2.7	5	5
1075	S52	339	Stronelairg	still	2.7	5	5
1075	S52	341	Stronelairg	still	2.7	5	5
1075	S52	340	Stronelairg	still	2.7	5	5
1075	S52	336	Stronelairg	still	2.7	5	5
1075	S52	336	Stronelairg	still	2.7	5	5
1075	S52	339	Stronelairg	still	2.7	5	5
1075	S52	342	Stronelairg	still	2.7	5	5
1075	S52	342	Stronelairg	still	2.7	5	5
1075	S52	342	Stronelairg	still	2.7	5	5
1075	S52	340	Stronelairg	still	2.7	5	5
1075	S52	343	Stronelairg	still	2.7	5	5
1075	S52	342	Stronelairg	still	2.7	5	5
1075	S52	345	Stronelairg	still	2.7	5	5
1075	S52	341	Stronelairg	still	2.7	5	5
1075	S52	342	Stronelairg	still	2.7	5	5
1075	S52	341	Stronelairg	still	2.7	5	5
1075	S52	339	Stronelairg	still	2.7	5	5
1075	S52	338	Stronelairg	still	2.7	5	5
1075	S52	336	Stronelairg	still	2.7	5	5
1075	S52	338	Stronelairg	still	2.7	5	5
1075	S52	338	Stronelairg	still	2.7	5	5
1075	S52	340	Stronelairg	still	2.7	5	5
1075	S52	335	Stronelairg	still	2.7	5	5
1075	S52	336	Stronelairg	still	2.7	5	5
1075	S52	339	Stronelairg	still	2.7	5	5
1075	S52	339	Stronelairg	still	2.7	5	5
1075	S52	341	Stronelairg	still	2.7	5	5
1075	S53	473	Stronelairg	still	2.1	5	5
1075	S53	394	Stronelairg	still	2.1	5	7
1075	S54	265	Stronelairg	turning	8.1	6	4
1075	S54	270	Stronelairg	turning	8.1	6	6
1075	S54	269	Stronelairg	turning	8.1	6	4
1075	S54	258	Stronelairg	turning	8.1	6	6
1075	S54	200	Stronelairg	turning	6.1	6	6
1075	S54	254	Stronelairg	turning	6.1	6	4
1075	S55	169	Stronelairg	turning	6.3	4	4
1075	S56	280	Stronelairg	turning	7.2	4	4
1075	S56	276	Stronelairg	turning	7.2	4	4
1075	S57	183	Stronelairg	turning	8.8	6	6
1075	S57	123	Stronelairg	turning	8.8	6	4
1075	S57	226	Stronelairg	turning	8.8	6	6
1075	S57	336	Stronelairg	turning	8.8	6	6
1075	S57	255	Stronelairg	turning	8.8	6	6
1075	S57	254	Stronelairg	turning	8.8	6	6
1075	S59	291	Stronelairg	turning	8.8	9	8
1075	S59	291	Stronelairg	turning	8.8	9	8
1075	S59	259	Stronelairg	turning	6.9	9	10
1075	S59	343	Stronelairg	turning	6.9	9	10
1075	S59	294	Stronelairg	turning	6.9	9	9
1075	S60	274	Stronelairg	turning	6.9	4	4
1075	S60	278	Stronelairg	turning	6.9	4	4
1075	S60	143	Stronelairg	turning	6.1	4	4
1075	S61	295	Stronelairg	turning	9.3	5	6
1075	S61	296	Stronelairg	turning	9.3	5	6
1075	S61	297	Stronelairg	turning	9.3	5	6
1075	S61	297	Stronelairg	turning	9.3	5	6
1075	S61	293	Stronelairg	turning	9.3	5	6
1075	S61	293	Stronelairg	turning	9.3	5	6
1075	S61	294	Stronelairg	turning	9.3	5	6
1075	S61	301	Stronelairg	turning	9.3	5	6
1075	S61	302	Stronelairg	turning	9.3	5	6
1075	S61	298	Stronelairg	turning	9.3	5	6
1075	S61	299	Stronelairg	turning	9.3	5	6
1075	S61	298	Stronelairg	turning	9.3	5	6
1075	S61	297	Stronelairg	turning	9.3	5	6
1075	S61	297	Stronelairg	turning	9.3	5	6
1075	S61	296	Stronelairg	turning	9.3	5	6
1075	S61	297	Stronelairg	turning	9.3	5	6
1075	S61	296	Stronelairg	turning	9.3	5	6
1075	S61	297	Stronelairg	turning	9.3	5	6
1075	S61	297	Stronelairg	turning	9.3	5	6
1075	S61	297	Stronelairg	turning	9.3	5	6
1075	S61	298	Stronelairg	turning	9.3	5	6
1075	S61	297	Stronelairg	turning	9.3	5	6
1075	S61	296	Stronelairg	turning	9.3	5	6
1075	S61	294	Stronelairg	turning	9.3	5	6
1075	S61	295	Stronelairg	turning	9.3	5	6
1075	S61	296	Stronelairg	turning	9.3	5	6
1075	S61	263	Stronelairg	turning	9.3	5	5
1075	S62	302	Stronelairg	turning	10.3	5	7
1075	S62	260	Stronelairg	turning	9.1	5	9
